# Supplementary material for: IGF1R signaling induces epithelial-mesenchymal plasticity via ITGAV in cutaneous carcinoma
Source: J Exp Clin Cancer Res. 2024 Jul 29;43:211. doi: 10.1186/s13046-024-03119-3 (PMC11285232; doi:10.1186/s13046-024-03119-3)
Supplement: Supplementary file 2 — Supplementary Material 2. Genes differentially expressed between full epithelial cancer cells and EpCAM+ plastic cancer cells. [file 13046_2024_3119_MOESM2_ESM.xlsx]

## Sheet: Sheet1
	Row.names	log2FC	AveExpr	t	P.Value	adj.P.Val	B	Gene.Title	Gene.Symbol	Entrez.Gene
988	1453405_PM_at	-4.13484	7.87192	-4.6052	0.00269523	0.0489994	-1.42815	phospholipase A2, group IVD	Pla2g4d	78390
685	1423494_PM_at	-3.48669	7.43859	-5.75363	0.000785707	0.0272384	-0.132338	predicted gene 6551 /// predicted gene 6557 /// transmembrane epididymal family member 3	Gm6551 /// Gm6557 /// Teddm3	66561 /// 625060 /// 625123
603	1449496_PM_at	-3.46267	6.92251	-6.08606	0.000567502	0.0236761	0.207052	RIKEN cDNA 2010109I03 gene	2010109I03Rik	67038
707	1455408_PM_at	-3.41963	7.55216	-5.65272	0.000869551	0.0285264	-0.238402	phospholipase A2, group IVF	Pla2g4f	271844
667	1435076_PM_at	-3.31428	9.33761	-5.81427	0.000739704	0.0264588	-0.0692859	family with sequence similarity 57, member A	Fam57a	116972
840	1419556_PM_at	-3.21105	6.39249	-5.10596	0.00154055	0.0375092	-0.838741	E74-like factor 5	Elf5	13711
880	1438394_PM_x_at	-3.19625	7.53351	-4.95446	0.00181786	0.0405701	-1.01299	keratin 4	Krt4	16682
3	1421571_PM_a_at	-3.0655	7.05107	-19.7553	3.09123e-07	0.00287067	6.93319	lymphocyte antigen 6 complex, locus C1 /// lymphocyte antigen 6 complex, locus C2	Ly6c1 /// Ly6c2	17067 /// 100041546
20	1423804_PM_a_at	-3.01633	5.64823	-15.5204	1.53281e-06	0.00344862	5.77347	predicted gene, 38481 /// isopentenyl-diphosphate delta isomerase	Gm38481 /// Idi1	319554 /// 102635781
183	1442748_PM_at	-2.88841	7.83849	-9.54725	3.59974e-05	0.00789884	2.9872	BTB (POZ) domain containing 3	Btbd3	228662
782	1435748_PM_at	-2.83431	5.09572	-5.3698	0.00116335	0.0326689	-0.543552	guanine deaminase	Gda	14544
756	1447130_PM_at	-2.83217	8.4114	-5.47517	0.00104258	0.0309217	-0.428541	DNA segment, Chr 8, Wayne State University 26, expressed	D8Wsu26e	27971
32	1442920_PM_at	-2.77039	6.17226	-13.6071	3.64306e-06	0.00487626	5.06788	Kruppel-like factor 3 (basic)	Klf3	16599
841	1422963_PM_at	-2.69875	8.88384	-5.10452	0.00154296	0.0375279	-0.840385	small proline-rich protein 2I	Sprr2i	20763
585	1450475_PM_at	-2.65288	6.84863	-6.17488	0.000521393	0.0228896	0.295189	distal-less homeobox 3	Dlx3	13393
180	1434895_PM_s_at	-2.62555	7.36009	-9.62188	3.42594e-05	0.00769406	3.03484	protein phosphatase 1, regulatory (inhibitor) subunit 13B	Ppp1r13b	21981
5	1424111_PM_at	-2.61427	6.26861	-18.5881	4.63699e-07	0.00287067	6.65852	insulin-like growth factor 2 receptor	Igf2r	16004
96	1429835_PM_at	-2.58496	7.37871	-10.9655	1.48329e-05	0.00652582	3.82461	phospholipase A2 inhibitor and LY6/PLAUR domain containing	Pinlyp	641361
356	1453970_PM_at	-2.55779	6.036	-7.723	0.000135735	0.012954	1.6757	ATP-binding cassette, sub-family A (ABC1), member 12	Abca12	74591
1	1416564_PM_at	-2.55776	5.94924	-25.2341	6.01724e-08	0.00271624	7.90293	SRY (sex determining region Y)-box 7	Sox7	20680
391	1429036_PM_at	-2.55141	6.58709	-7.39426	0.000177214	0.0149525	1.40553	otopetrin 3	Otop3	69602
372	1418608_PM_at	-2.53703	8.69258	-7.54761	0.000156303	0.0140551	1.53299	calmodulin-like 3	Calml3	70405
17	1439394_PM_x_at	-2.51533	7.6071	-16.2584	1.12756e-06	0.00299406	6.01109	cell division cycle 20	Cdc20	107995
997	1429862_PM_at	-2.49336	6.5046	-4.57872	0.0027789	0.0496605	-1.46039	phospholipase A2, group IVE	Pla2g4e	329502
872	1450811_PM_at	-2.47924	8.48211	-4.99386	0.00174074	0.039911	-0.967337	small proline-rich protein 2J, pseudogene	Sprr2j-ps	20764
948	1449237_PM_at	-2.46573	8.72944	-4.74304	0.00230246	0.0452316	-1.26204	arachidonate lipoxygenase 3	Aloxe3	23801
392	1421964_PM_at	-2.42147	5.58508	-7.38186	0.000179039	0.0149769	1.39511	notch 3	Notch3	18131
476	1416673_PM_at	-2.3672	5.0025	-6.84199	0.000283599	0.0174177	0.924776	beta-site APP-cleaving enzyme 2	Bace2	56175
759	1453844_PM_at	-2.36034	6.65652	-5.4596	0.00105951	0.0312189	-0.445439	chitinase 1 (chitotriosidase)	Chit1	71884
82	1427155_PM_at	-2.34977	7.06726	-11.4707	1.10875e-05	0.00610368	4.09131	FCH and double SH3 domains 1	Fchsd1	319262
920	1432418_PM_a_at	-2.34437	8.11877	-4.83849	0.00206784	0.0431551	-1.14875	creatine kinase, mitochondrial 1, ubiquitous	Ckmt1	12716
979	1423753_PM_at	-2.32903	7.00306	-4.62294	0.00264073	0.0483843	-1.4066	BMP and activin membrane-bound inhibitor	Bambi	68010
188	1416455_PM_a_at	-2.29685	9.677	-9.49678	3.72295e-05	0.00792726	2.95473	crystallin, alpha B	Cryab	12955
555	1443594_PM_at	-2.24507	6.72801	-6.3688	0.000434662	0.0209074	0.484017	expressed sequence AI043046	AI043046	105111
575	1436702_PM_at	-2.2297	6.55421	-6.21803	0.000500522	0.0226304	0.337638	N-acetyltransferase 8-like	Nat8l	269642
935	1450947_PM_at	-2.22303	6.50778	-4.77899	0.00221078	0.0443963	-1.2192	RIKEN cDNA 2610528J11 gene	2610528J11Rik	66451
156	1425421_PM_at	-2.19626	6.20983	-9.87957	2.89527e-05	0.00752518	3.19614	predicted gene, 20274	Gm20274	100504538
981	1436033_PM_at	-2.1799	8.45274	-4.62173	0.00264442	0.0483898	-1.40807	family with sequence similarity 214, member A	Fam214a	235493
942	1456074_PM_at	-2.10958	7.01132	-4.75982	0.00225915	0.0448233	-1.24202	4short chain dehydrogenase/reductase family 9C, member 7	Sdr9c7	70061
122	1426915_PM_at	-2.09023	6.1806	-10.4299	2.04686e-05	0.00681256	3.52458	death associated protein kinase 1	Dapk1	69635
44	1456881_PM_at	-2.01356	8.67585	-12.9537	5.02744e-06	0.00505599	4.79281	neurobeachin-like 2	Nbeal2	235627
961	1435761_PM_at	-2.00826	6.14435	-4.69302	0.00243713	0.0465599	-1.32198	cDNA sequence BC100530 /// stefin A1 /// stefin A3	BC100530 /// Stfa1 /// Stfa3	20861 /// 20863 /// 100034684
593	1428151_PM_x_at	-2.0077	5.82687	-6.12191	0.00054836	0.0235299	0.242754	cysteine conjugate-beta lyase 1	Ccbl1	70266
294	1453276_PM_at	-2.00764	8.04558	-8.2113	9.28856e-05	0.0114487	2.05655	kinesin family member 13B	Kif13b	16554
829	1423611_PM_at	-2.00379	5.78832	-5.14546	0.00147625	0.0366554	-0.793886	alkaline phosphatase, liver/bone/kidney	Alpl	11647
215	1443820_PM_x_at	-2.00186	6.05525	-9.1518	4.7061e-05	0.00856604	2.72744	elongation of very long chain fatty acids (FEN1/Elo2, SUR4/Elo3, yeast)-like 1	Elovl1	54325
838	1424968_PM_at	-1.98553	7.63441	-5.11796	0.0015207	0.0372065	-0.825094	carboxylesterase 2G	Ces2g	72361
43	1419700_PM_a_at	-1.98128	4.2759	-13.1058	4.65817e-06	0.0048901	4.85855	prominin 1	Prom1	19126
331	1432789_PM_at	-1.92105	5.79387	-7.95988	0.000112649	0.0119879	1.86341	RIKEN cDNA 8030476L19 gene	8030476L19Rik	77167
152	1425248_PM_a_at	-1.89683	6.99376	-9.94543	2.7751e-05	0.00748136	3.23657	TYRO3 protein tyrosine kinase 3	Tyro3	22174
625	1445505_PM_at	-1.86927	7.40584	-5.97779	0.000630032	0.0247487	0.0981778	N-deacetylase/N-sulfotransferase (heparan glucosaminyl) 1	Ndst1	15531
78	1415984_PM_at	-1.8647	6.27658	-11.6253	1.01667e-05	0.0058246	4.16991	acyl-Coenzyme A dehydrogenase, medium chain	Acadm	11364
675	1423271_PM_at	-1.84785	5.41604	-5.78519	0.00076138	0.0268721	-0.0994641	gap junction protein, beta 2	Gjb2	14619
106	1427177_PM_at	-1.84162	6.49335	-10.7973	1.63855e-05	0.00652582	3.7324	FYVE and coiled-coil domain containing 1	Fyco1	17281
211	1434794_PM_at	-1.83968	6.41595	-9.19627	4.5641e-05	0.00847005	2.75727	ras homolog gene family, member f	Rhof	23912
279	1425078_PM_x_at	-1.83158	4.76022	-8.30809	8.63506e-05	0.0112323	2.12928	RIKEN cDNA C130026I21 gene /// sp110 nuclear body protein-like	C130026I21Rik /// LOC102638047	620078 /// 102638047
115	1446295_PM_at	-1.81087	4.84695	-10.6745	1.76369e-05	0.00652582	3.66392	tripartite motif-containing 24	Trim24	21848
684	1447845_PM_s_at	-1.80295	5.05864	-5.75653	0.000783435	0.0272044	-0.12931	vanin 1	Vnn1	22361
798	1435553_PM_at	-1.79109	7.66261	-5.28896	0.00126665	0.0341721	-0.632899	PDZ domain containing 2	Pdzd2	68070
422	1448786_PM_at	-1.78059	5.68931	-7.19949	0.000208492	0.0156615	1.23994	phospholipase B domain containing 1	Plbd1	66857
900	1460011_PM_at	-1.76919	7.06041	-4.89403	0.00194365	0.0418978	-1.08348	cytochrome P450, family 26, subfamily b, polypeptide 1	Cyp26b1	232174
919	1426734_PM_at	-1.7296	7.36661	-4.84062	0.00206293	0.0431124	-1.14624	family with sequence similarity 43, member A	Fam43a	224093
187	1432876_PM_at	-1.70466	7.25614	-9.51558	3.67651e-05	0.00790521	2.96685	RIKEN cDNA 4632418H02 gene	4632418H02Rik	78265
58	1425576_PM_at	-1.70329	8.39546	-12.0351	8.11976e-06	0.0058246	4.37184	S-adenosylhomocysteine hydrolase-like 1	Ahcyl1	229709
67	1436764_PM_at	-1.70257	8.37008	-11.8109	9.17435e-06	0.0058246	4.2625	par-3 family cell polarity regulator	Pard3	93742
607	1430918_PM_at	-1.68708	6.72886	-6.06764	0.000577631	0.023869	0.188635	membrane-associated ring finger (C3HC4) 3	March3	320253
998	1428839_PM_at	-1.67032	7.6557	-4.57386	0.00279457	0.0498418	-1.46632	WD repeat domain 53	Wdr53	68980
159	1436756_PM_x_at	-1.63306	6.3407	-9.85388	2.94374e-05	0.00752518	3.18028	hydroxyacyl-Coenzyme A dehydrogenase	Hadh	15107
658	1423450_PM_a_at	-1.62338	7.17307	-5.84604	0.00071682	0.0260877	-0.036465	heparan sulfate (glucosamine) 3-O-sulfotransferase 1	Hs3st1	15476
731	1435363_PM_at	-1.61231	4.54065	-5.56134	0.000954209	0.0297472	-0.335699	pleckstrin homology domain containing, family G (with RhoGef domain) member 1	Plekhg1	213783
509	1440017_PM_at	-1.60146	6.9514	-6.62189	0.000344906	0.0190103	0.723209	pleckstrin homology domain containing, family G (with RhoGef domain) member 3	Plekhg3	263406
250	1422479_PM_at	-1.59973	5.15332	-8.64392	6.74082e-05	0.0101118	2.37489	acyl-CoA synthetase short-chain family member 2	Acss2	60525
49	1430031_PM_at	-1.5972	6.07834	-12.6665	5.81991e-06	0.00536156	4.66571	inositol polyphosphate multikinase	Ipmk	69718
470	1428821_PM_at	-1.59312	8.26691	-6.89956	0.000269665	0.0170728	0.976532	1-acylglycerol-3-phosphate O-acyltransferase 2 (lysophosphatidic acid acyltransferase, beta)	Agpat2	67512
909	1416592_PM_at	-1.59156	9.82048	-4.8626	0.00201288	0.0425388	-1.12035	glutaredoxin	Glrx	93692
172	1448265_PM_x_at	-1.57825	7.00227	-9.70994	3.23305e-05	0.00760119	3.09052	myelin protein zero-like 2	Mpzl2	14012
537	1423936_PM_at	-1.56862	9.40888	-6.46402	0.000398115	0.0202082	0.574961	potassium channel tetramerisation domain containing 5	Kctd5	69259
874	1439960_PM_at	-1.56156	7.65656	-4.9799	0.00176763	0.0401493	-0.983484	RNA pseudouridylate synthase domain containing 2	Rpusd2	271842
184	1428776_PM_at	-1.55757	6.46701	-9.54363	3.60843e-05	0.00789884	2.98487	solute carrier family 10 (sodium/bile acid cotransporter family), member 6	Slc10a6	75750
103	1450645_PM_at	-1.53246	4.32815	-10.8962	1.54516e-05	0.00652582	3.78682	metallothionein 4	Mt4	17752
741	1437491_PM_at	-1.53211	7.1743	-5.52912	0.000986226	0.030112	-0.370285	bicaudal D homolog 2 (Drosophila)	Bicd2	76895
252	1426911_PM_at	-1.53033	9.41093	-8.61667	6.87555e-05	0.0101655	2.35534	desmocollin 2	Dsc2	13506
804	1428549_PM_at	-1.5227	5.3583	-5.25076	0.00131899	0.0347581	-0.675454	coiled-coil domain containing 3	Ccdc3	74186
432	1434227_PM_at	-1.52259	8.49117	-7.13076	0.000220985	0.0158655	1.18049	keratinocyte differentiation associated protein	Krtdap	64661
643	1424356_PM_a_at	-1.52092	7.44206	-5.91008	0.000673059	0.0254092	0.0292845	meteorin, glial cell differentiation regulator-like	Metrnl	210029
679	1442158_PM_at	-1.51291	5.84528	-5.77126	0.000772012	0.027078	-0.113957	microtubule associated serine/threonine kinase family member 4	Mast4	328329
666	1423176_PM_at	-1.51287	9.08705	-5.81568	0.000738675	0.0264588	-0.0678326	transducer of ErbB-2.1	Tob1	22057
573	1420196_PM_s_at	-1.50726	7.31555	-6.25587	0.000482995	0.0221574	0.374655	TBC1 domain family member 14 /// TBC1 domain family, member 14	LOC102641289 /// Tbc1d14	100855 /// 102641289
405	1441557_PM_at	-1.49863	6.08025	-7.31061	0.000189947	0.0152233	1.33492	SET domain containing (lysine methyltransferase) 8	Setd8	67956
845	1420080_PM_a_at	-1.48775	6.19593	-5.09115	0.00156547	0.0378302	-0.855623	glutamine fructose-6-phosphate transaminase 1	Gfpt1	14583
81	1443375_PM_at	-1.48414	6.98469	-11.4757	1.10565e-05	0.00610368	4.09385	GNAS (guanine nucleotide binding protein, alpha stimulating) complex locus	Gnas	14683
958	1419498_PM_at	-1.48138	5.61702	-4.70095	0.00241519	0.0463735	-1.31244	transmembrane and immunoglobulin domain containing 1	Tmigd1	66601
805	1419086_PM_at	-1.47774	7.01217	-5.23594	0.00133995	0.0349429	-0.692023	fibroblast growth factor binding protein 1	Fgfbp1	14181
281	1442010_PM_at	-1.47391	8.88766	-8.29946	8.69117e-05	0.0112323	2.12283	castor zinc finger 1	Casz1	69743
582	1439528_PM_at	-1.46555	4.52462	-6.20044	0.000508914	0.0227188	0.320365	RIKEN cDNA 4833423E24 gene	4833423E24Rik	228151
334	1422208_PM_a_at	-1.46157	8.19089	-7.90404	0.00011766	0.0121937	1.81968	guanine nucleotide binding protein (G protein), beta 5	Gnb5	14697
379	1438914_PM_at	-1.46129	6.09477	-7.4793	0.000165252	0.0145731	1.47652	transmembrane protein 206	Tmem206	66950
8	1456502_PM_at	-1.45053	5.69682	-17.5155	6.8828e-07	0.00287067	6.3783	dual-specificity tyrosine-(Y)-phosphorylation regulated kinase 2	Dyrk2	69181
113	1427240_PM_at	-1.44624	7.18589	-10.6929	1.74425e-05	0.00652582	3.67425	dedicator of cytokinesis 6	Dock6	319899
624	1452092_PM_at	-1.43826	7.36083	-5.98618	0.000624919	0.0247018	0.106672	carbohydrate (N-acetylgalactosamine 4-sulfate 6-O) sulfotransferase 15	Chst15	77590
51	1416250_PM_at	-1.43794	9.23522	-12.4083	6.65625e-06	0.0058246	4.54799	B cell translocation gene 2, anti-proliferative	Btg2	12227
763	1440227_PM_at	-1.43032	7.56316	-5.45312	0.00106665	0.0312659	-0.452481	solute carrier family 5 (inositol transporters), member 3	Slc5a3	53881
305	1441660_PM_at	-1.42726	8.05946	-8.12307	9.93343e-05	0.0115082	1.98947	ARP2 actin-related protein 2	Actr2	66713
545	1437161_PM_x_at	-1.42222	6.30496	-6.40028	0.000422179	0.0207489	0.514207	RNA binding protein gene with multiple splicing	Rbpms	19663
458	1437567_PM_at	-1.42102	5.11938	-6.95264	0.000257498	0.0169234	1.02391	zinc finger protein 772	Zfp772	232855
123	1423946_PM_at	-1.41887	6.54768	-10.4278	2.04953e-05	0.00681256	3.52335	PDZ and LIM domain 2	Pdlim2	213019
415	1456271_PM_at	-1.41825	6.9485	-7.24699	0.000200324	0.0155108	1.28071	GRB2 associated, regulator of MAPK1	Garem	381126
622	1448393_PM_at	-1.41224	4.84269	-5.98931	0.000623022	0.02467	0.10984	claudin 7	Cldn7	53624
60	1449191_PM_at	-1.4085	5.52265	-11.9645	8.43578e-06	0.0058246	4.33774	WAP four-disulfide core domain 12	Wfdc12	192200
72	1444373_PM_at	-1.3989	4.6044	-11.7593	9.43842e-06	0.0058246	4.23698	T cell lymphoma invasion and metastasis 1	Tiam1	21844
800	1419950_PM_s_at	-1.39476	8.52471	-5.26393	0.00130067	0.0345987	-0.660755	transportin 3	Tnpo3	320938
750	1423418_PM_at	-1.38527	6.75378	-5.5117	0.00100404	0.0302882	-0.389049	farnesyl diphosphate synthetase	Fdps	110196
532	1439863_PM_at	-1.3845	6.81039	-6.47222	0.000395134	0.0201666	0.582739	UDP-glucose ceramide glucosyltransferase	Ugcg	22234
361	1424440_PM_at	-1.38107	7.71362	-7.63784	0.000145311	0.0135527	1.60681	mitochondrial ribosomal protein S6	Mrps6	121022
520	1420116_PM_s_at	-1.37484	8.24023	-6.52721	0.00037578	0.0198399	0.63467	golgi phosphoprotein 3	Golph3	66629
70	1453840_PM_at	-1.37239	8.72805	-11.7852	9.30509e-06	0.0058246	4.24978	poly(A) binding protein, cytoplasmic 1	Pabpc1	18458
769	1416104_PM_at	-1.36821	6.9189	-5.41842	0.00110577	0.0317732	-0.49028	mannose-P-dolichol utilization defect 1	Mpdu1	24070
483	1424893_PM_at	-1.36298	6.72557	-6.79672	0.00029513	0.0177326	0.883795	nuclear distribution gene E-like homolog 1 (A. nidulans)	Ndel1	83431
298	1438350_PM_at	-1.36051	6.33478	-8.16957	9.58745e-05	0.0114487	2.02491	adhesion G protein-coupled receptor G2	Adgrg2	237175
723	1435168_PM_at	-1.35427	6.2207	-5.59388	0.000923043	0.029343	-0.300911	zinc finger protein 710	Zfp710	209225
533	1458899_PM_at	-1.33956	7.79996	-6.47157	0.000395372	0.0201666	0.582115	ubiquitin specific peptidase 53	Usp53	99526
571	1448663_PM_s_at	-1.33509	6.43426	-6.26975	0.000476743	0.0220725	0.388179	mevalonate (diphospho) decarboxylase	Mvd	192156
110	1422846_PM_at	-1.30396	5.87739	-10.7244	1.71156e-05	0.00652582	3.69187	retinol binding protein 2, cellular	Rbp2	19660
964	1460528_PM_at	-1.30255	4.3978	-4.68127	0.00247002	0.0468287	-1.33611	RIKEN cDNA 4930413G21 gene	4930413G21Rik	73951
350	1428478_PM_at	-1.30195	8.82558	-7.78441	0.000129273	0.0127018	1.72491	receptor accessory protein 4	Reep4	72549
950	1430145_PM_at	-1.29496	4.6828	-4.73591	0.00232115	0.045367	-1.27056	leucine rich repeat containing 28	Lrrc28	67867
814	1451313_PM_a_at	-1.29041	10.4059	-5.20236	0.00138882	0.0353996	-0.729679	lectin, galactoside binding-like	Lgalsl	216551
92	1431060_PM_at	-1.28152	6.03225	-11.0726	1.39309e-05	0.00652582	3.88247	pellino 1	Peli1	67245
620	1416923_PM_a_at	-1.27709	10.2179	-5.99753	0.000618079	0.0246255	0.118141	BCL2/adenovirus E1B interacting protein 3-like	Bnip3l	12177
118	1449772_PM_at	-1.2767	7.53583	-10.5828	1.86434e-05	0.00660645	3.61211	TBC1 domain family, member 14	Tbc1d14	100855
171	1419133_PM_at	-1.26295	10.1855	-9.72478	3.20175e-05	0.00760119	3.09985	envoplakin	Evpl	14027
232	1444226_PM_at	-1.26023	8.20988	-8.89236	5.6418e-05	0.00928139	2.5501	forkhead box O3 /// predicted gene, 38485	Foxo3 /// Gm38485	56484 /// 102636048
637	1428835_PM_at	-1.25693	7.63804	-5.92985	0.000660168	0.0253622	0.0494585	myosin, heavy polypeptide 14	Myh14	71960
561	1416432_PM_at	-1.25647	6.42083	-6.34632	0.000443832	0.0210824	0.462377	6-phosphofructo-2-kinase/fructose-2,6-biphosphatase 3	Pfkfb3	170768
420	1419514_PM_at	-1.25349	8.15305	-7.20586	0.000207375	0.0156615	1.24542	paired-like homeodomain transcription factor 1	Pitx1	18740
895	1452329_PM_at	-1.24724	9.45432	-4.90061	0.0019295	0.0418172	-1.07578	pleckstrin homology domain containing, family N member 1	Plekhn1	231002
73	1416930_PM_at	-1.24561	10.4787	-11.733	9.57648e-06	0.0058246	4.2239	lymphocyte antigen 6 complex, locus D	Ly6d	17068
324	1418761_PM_at	-1.24439	5.32833	-7.98528	0.000110449	0.0119413	1.88321	insulin-like growth factor 2 mRNA binding protein 1	Igf2bp1	140486
79	1427032_PM_at	-1.2385	7.73231	-11.6206	1.01935e-05	0.0058246	4.16753	hect domain and RLD 4	Herc4	67345
308	1445068_PM_at	-1.23623	7.06164	-8.09707	0.000101331	0.0115082	1.96956	MALT1 paracaspase	Malt1	240354
927	1415806_PM_at	-1.21877	9.55348	-4.79678	0.00216693	0.044095	-1.19808	plasminogen activator, tissue	Plat	18791
761	1451416_PM_a_at	-1.21831	10.5898	-5.45702	0.00106234	0.0312208	-0.44824	transglutaminase 1, K polypeptide	Tgm1	21816
260	1458959_PM_at	-1.21659	5.25117	-8.52162	7.36995e-05	0.0105287	2.28663	AF4/FMR2 family, member 4	Aff4	93736
982	1448529_PM_at	-1.20912	4.78765	-4.61178	0.00267488	0.0487858	-1.42015	thrombomodulin	Thbd	21824
953	1456114_PM_at	-1.20597	4.63702	-4.73306	0.00232867	0.0453879	-1.27397	CDP-diacylglycerol synthase 1	Cds1	74596
853	1424191_PM_a_at	-1.19963	7.29364	-5.03848	0.00165777	0.0391306	-0.915922	transmembrane protein 41a	Tmem41a	66664
502	1419591_PM_at	-1.19959	5.1685	-6.66415	0.000332058	0.0187368	0.762369	gasdermin C	Gsdmc	83492
436	1449880_PM_s_at	-1.19858	5.6911	-7.10695	0.000225509	0.016031	1.15978	bone gamma carboxyglutamate protein /// bone gamma-carboxyglutamate protein 2 /// bone gamma-carboxyglutamate protein 3	Bglap /// Bglap2 /// Bglap3	12095 /// 12096 /// 12097
793	1417821_PM_at	-1.19797	6.46706	-5.31409	0.00123348	0.033664	-0.605022	DNA segment, Chr 17, human D6S56E 5	D17H6S56E-5	110956
568	1427785_PM_x_at	-1.19739	6.97986	-6.29053	0.000467546	0.0218032	0.408393	calpain 15	Capn15	50817
849	1429469_PM_at	-1.19676	7.05652	-5.06479	0.00161093	0.0384147	-0.885751	RIKEN cDNA A930013F10 gene	A930013F10Rik	68074
993	1449678_PM_at	-1.19578	8.52515	-4.58677	0.00275317	0.0494158	-1.45058	interferon regulatory factor 5	Irf5	27056
873	1458769_PM_at	-1.19431	4.61648	-4.98103	0.00176545	0.0401493	-0.982182	DNA segment, Chr 7, ERATO Doi 558, expressed	D7Ertd558e	52365
398	1432464_PM_a_at	-1.19054	6.87586	-7.35667	0.000182812	0.0150692	1.3739	calmodulin regulated spectrin-associated protein family, member 3	Camsap3	69697
444	1449209_PM_a_at	-1.17736	8.12969	-7.05149	0.000236459	0.0164904	1.11126	retinol dehydrogenase 11	Rdh11	17252
48	1418890_PM_a_at	-1.17558	6.72422	-12.7197	5.66293e-06	0.00532563	4.68955	RAB3D, member RAS oncogene family	Rab3d	19340
890	1455282_PM_x_at	-1.17084	6.42251	-4.92148	0.00188535	0.0413742	-1.05139	aminolevulinic acid synthase 1	Alas1	11655
329	1426799_PM_at	-1.16814	5.15798	-7.97148	0.000111638	0.0119418	1.87246	RAB8B, member RAS oncogene family	Rab8b	235442
149	1452284_PM_at	-1.1632	5.47731	-10.007	2.66784e-05	0.00737873	3.2741	protein tyrosine phosphatase, receptor type Z, polypeptide 1	Ptprz1	19283
66	1457672_PM_at	-1.16106	5.7073	-11.8474	8.99216e-06	0.0058246	4.28052	chromodomain helicase DNA binding protein 9	Chd9	109151
174	1425305_PM_at	-1.16035	6.80397	-9.67727	3.30313e-05	0.00762198	3.06993	zinc finger and BTB domain containing 21	Zbtb21	114565
680	1424796_PM_at	-1.15825	6.33165	-5.767	0.000775296	0.0270965	-0.118394	centriole, cilia and spindle associated protein	Ccsap	73420
644	1425045_PM_at	-1.15734	6.42769	-5.91007	0.00067307	0.0254092	0.0292667	predicted gene, 28042 /// jumonji domain containing 7	Gm28042 /// Jmjd7	433466 /// 102238433
617	1428516_PM_a_at	-1.15408	7.78028	-6.0125	0.000609182	0.0244956	0.13325	alkB, alkylation repair homolog 7 (E. coli)	Alkbh7	66400
416	1427893_PM_a_at	-1.15365	8.39275	-7.24207	0.000201154	0.01552	1.2765	phosphomevalonate kinase	Pmvk	68603
699	1425108_PM_a_at	-1.1525	7.04692	-5.68874	0.000838521	0.0280283	-0.200376	small cell adhesion glycoprotein	Smagp	207818
105	1436808_PM_x_at	-1.14107	10.0171	-10.8369	1.60042e-05	0.00652582	3.75425	minichromosome maintenance deficient 5, cell division cycle 46 (S. cerevisiae)	Mcm5	17218
168	1418835_PM_at	-1.13939	9.76292	-9.7402	3.16962e-05	0.00760119	3.10952	pleckstrin homology-like domain, family A, member 1	Phlda1	21664
974	1435155_PM_at	-1.13057	7.63146	-4.63976	0.00259021	0.0478956	-1.38622	cingulin	Cgn	70737
137	1423938_PM_at	-1.1274	7.99436	-10.2432	2.29806e-05	0.00695821	3.41554	lethal giant larvae homolog 2 (Drosophila)	Llgl2	217325
554	1459627_PM_at	-1.12626	5.83007	-6.37148	0.000433583	0.0208883	0.486592	methylsterol monoxygenase 1	Msmo1	66234
613	1425809_PM_at	-1.12601	4.08707	-6.02593	0.000601322	0.0243634	0.146777	fatty acid binding protein 4, adipocyte	Fabp4	11770
338	1458983_PM_at	-1.12535	7.08412	-7.87284	0.00012057	0.0122582	1.7951	expressed sequence AU015559	AU015559	105259
433	1446957_PM_s_at	-1.12244	6.90533	-7.1303	0.000221072	0.0158655	1.18009	NEDD4 binding protein 1	N4bp1	80750
650	1418816_PM_at	-1.12049	8.53733	-5.89602	0.000682404	0.0254459	0.0148964	charged multivesicular body protein 1B	Chmp1b	67064
241	1422528_PM_a_at	-1.12026	7.86922	-8.79249	6.0571e-05	0.00952695	2.48031	zinc finger protein 36, C3H type-like 1	Zfp36l1	12192
646	1442967_PM_at	-1.11851	5.72849	-5.90087	0.000679167	0.0254092	0.0198586	Rho GTPase activating protein 10	Arhgap10	78514
181	1441952_PM_x_at	-1.11327	4.89802	-9.58419	3.51249e-05	0.00778614	3.01083	Ly6/neurotoxin 1	Lynx1	23936
598	1421321_PM_a_at	-1.11291	10.4806	-6.09652	0.000561842	0.023609	0.217483	neuroepithelial cell transforming gene 1	Net1	56349
824	1416238_PM_at	-1.11245	5.02314	-5.16914	0.00143914	0.0361917	-0.767106	tyrosine kinase with immunoglobulin-like and EGF-like domains 1	Tie1	21846
933	1424217_PM_at	-1.11057	4.97869	-4.7848	0.00219636	0.0443012	-1.2123	poly (A) polymerase alpha	Papola	18789
633	1421072_PM_at	-1.10972	4.1362	-5.94144	0.000652737	0.0252297	0.0612654	Iroquois related homeobox 5 (Drosophila)	Irx5	54352
38	1450978_PM_at	-1.10869	9.10744	-13.2565	4.32245e-06	0.00487626	4.92265	dishevelled, dsh homolog 1 (Drosophila)	Dvl1	13542
989	1423911_PM_at	-1.09712	8.6784	-4.60396	0.00269907	0.0490383	-1.42964	protein phosphatase 2, regulatory subunit B', alpha	Ppp2r5a	226849
945	1452257_PM_at	-1.09451	5.68788	-4.75114	0.00228145	0.0450511	-1.25237	3-hydroxybutyrate dehydrogenase, type 1	Bdh1	71911
534	1425537_PM_at	-1.08134	5.75732	-6.46997	0.000395951	0.0201734	0.580602	protein phosphatase 1A, magnesium dependent, alpha isoform	Ppm1a	19042
467	1425371_PM_at	-1.08042	7.36856	-6.91884	0.000265171	0.016956	0.993785	polymerase (DNA directed), beta	Polb	18970
271	1436119_PM_at	-1.08036	5.83414	-8.42626	7.90695e-05	0.0107508	2.21688	aldehyde dehydrogenase 1 family, member L2	Aldh1l2	216188
270	1453614_PM_a_at	-1.07705	7.44447	-8.43737	7.84215e-05	0.0107508	2.22505	nuclear factor, erythroid derived 2, like 3	Nfe2l3	18025
887	1440252_PM_at	-1.07429	7.07572	-4.92866	0.00187041	0.0412126	-1.04301	H2A histone family, member J	H2afj	232440
809	1433202_PM_at	-1.07266	7.55202	-5.21896	0.00136441	0.0351146	-0.711041	RIKEN cDNA 6030400A10 gene	6030400A10Rik	77069
202	1421710_PM_at	-1.07154	5.80592	-9.3091	4.2252e-05	0.0082926	2.83225	zinc finger protein 92	Zfp92	22754
785	1446963_PM_at	-1.06956	4.98695	-5.33993	0.00120038	0.0332635	-0.576455	mutated in colorectal cancers	Mcc	328949
139	1428485_PM_at	-1.06898	6.12972	-10.1722	2.40273e-05	0.00713564	3.37342	carbonic anyhydrase 12	Car12	76459
656	1450246_PM_at	-1.06236	9.17339	-5.8555	0.000710161	0.0259568	-0.0267192	fucosyltransferase 2	Fut2	14344
107	1456191_PM_x_at	-1.06102	7.25417	-10.7954	1.64042e-05	0.00652582	3.73134	protein kinase C and casein kinase substrate in neurons 3	Pacsin3	80708
807	1450165_PM_at	-1.05718	6.26044	-5.23298	0.00134418	0.0349429	-0.695339	schlafen 2	Slfn2	20556
292	1418033_PM_s_at	-1.05656	5.50834	-8.22478	9.19422e-05	0.0114487	2.06673	zinc finger with KRAB and SCAN domains 6	Zkscan6	52712
459	1438781_PM_at	-1.05365	8.70297	-6.94879	0.00025836	0.0169515	1.02048	tet methylcytosine dioxygenase 2	Tet2	214133
951	1424123_PM_at	-1.05198	4.17138	-4.73335	0.00232789	0.0453879	-1.27362	major facilitator superfamily domain containing 7C	Mfsd7c	217721
623	1453573_PM_at	-1.05146	4.1657	-5.9876	0.000624058	0.0246894	0.108108	histone cluster 1, H3d /// histone cluster 1, H3e /// histone cluster 1, H3g /// histone cluster 1, H3h /// histone cluster 1, H3i	Hist1h3d /// Hist1h3e /// Hist1h3g /// Hist1h3h /// Hist1h3i	97908 /// 319149 /// 319151 /// 319152 /// 319153
631	1448562_PM_at	-1.04857	8.42672	-5.95122	0.000646538	0.0250952	0.0712154	uridine phosphorylase 1	Upp1	22271
572	1448724_PM_at	-1.04796	7.24508	-6.26379	0.000479417	0.0221282	0.382372	cytokine inducible SH2-containing protein	Cish	12700
659	1429894_PM_a_at	-1.04741	7.78736	-5.84196	0.000719714	0.0261162	-0.0406725	microtubule-associated protein 7	Map7	17761
663	1423363_PM_at	-1.04692	4.89737	-5.82769	0.00072994	0.0263602	-0.0554065	sortilin 1	Sort1	20661
580	1440818_PM_s_at	-1.04362	8.34356	-6.20626	0.000506121	0.0227188	0.326083	splicing factor 3b, subunit 1	Sf3b1	81898
236	1458203_PM_at	-1.04045	5.23772	-8.8633	5.7592e-05	0.00930674	2.52988	spire homolog 1 (Drosophila)	Spire1	68166
762	1418714_PM_at	-1.03744	6.94366	-5.45508	0.00106447	0.0312225	-0.450342	dual specificity phosphatase 8	Dusp8	18218
722	1417335_PM_at	-1.03739	8.83541	-5.59425	0.000922693	0.029343	-0.300514	sulfotransferase family, cytosolic, 2B, member 1	Sult2b1	54200
146	1459879_PM_at	-1.0358	5.71356	-10.0718	2.5601e-05	0.00726827	3.31328	meiosis arrest female 1	Marf1	223989
513	1453634_PM_a_at	-1.03375	7.36215	-6.56019	0.000364684	0.019531	0.665641	endoplasmic reticulum protein 29	Erp29	67397
592	1427931_PM_s_at	-1.03194	7.54669	-6.13115	0.000543545	0.0233456	0.251926	pyridoxal (pyridoxine, vitamin B6) kinase	Pdxk	216134
962	1441796_PM_at	-1.03104	4.52312	-4.69112	0.00244241	0.0465928	-1.32426	family with sequence similarity 136, member A	Fam136a	66488
413	1451762_PM_a_at	-1.0296	8.2205	-7.24752	0.000200236	0.0155108	1.28116	kinesin family member 1B	Kif1b	16561
828	1430856_PM_at	-1.0217	6.80441	-5.14587	0.00147561	0.0366554	-0.793426	peroxisomal biogenesis factor 11 gamma	Pex11g	69129
293	1419491_PM_at	-1.02082	4.91103	-8.21368	9.27178e-05	0.0114487	2.05835	defensin beta 1	Defb1	13214
290	1456262_PM_at	-1.01822	7.66837	-8.23723	9.10814e-05	0.0114487	2.07612	RNA binding motif protein 5	Rbm5	83486
519	1429300_PM_at	-1.01724	5.93965	-6.52845	0.000375355	0.0198399	0.63584	ankyrin repeat domain 9	Ankrd9	74251
371	1460629_PM_at	-1.01318	5.72455	-7.55757	0.000155045	0.0140258	1.54118	tripartite motif-containing 16	Trim16	94092
221	1453663_PM_at	-1.01178	4.47095	-9.08206	4.93902e-05	0.00864155	2.68032	RIKEN cDNA 4932442E05 gene	4932442E05Rik	74415
553	1448210_PM_at	-1.01056	5.80176	-6.37731	0.000431248	0.0208203	0.492189	RAB1A, member RAS oncogene family	Rab1a	19324
482	1427637_PM_a_at	-1.00981	8.12839	-6.79693	0.000295074	0.0177326	0.883988	desmocollin 3	Dsc3	13507
752	1450825_PM_at	-1.00482	4.82984	-5.50003	0.00101618	0.0304794	-0.401651	alkaline ceramidase 1	Acer1	171168
231	1438961_PM_s_at	-1.00129	9.82641	-8.90691	5.58404e-05	0.00928139	2.5602	bleomycin hydrolase	Blmh	104184
86	1425022_PM_at	-1.00104	8.33297	-11.2614	1.249e-05	0.00632119	3.98269	ubiquitin specific peptidase 3	Usp3	235441
535	1451026_PM_at	1.00157	6.4687	6.46642	0.000397242	0.0201951	0.577233	FtsJ homolog 3 (E. coli)	Ftsj3	56095
360	1422687_PM_at	1.00215	7.4586	7.64308	0.000144701	0.013529	1.61107	neuroblastoma ras oncogene	Nras	18176
820	1423727_PM_at	1.0026	6.03472	5.17874	0.00142439	0.035921	-0.756275	cornichon homolog 1 (Drosophila)	Cnih1	12793
902	1421456_PM_at	1.005	5.50484	4.88763	0.00195753	0.0419219	-1.09097	purinergic receptor P2Y, G-protein coupled 1	P2ry1	18441
88	1417515_PM_at	1.00555	5.87943	11.2482	1.25854e-05	0.00632119	3.97572	U7 snRNP-specific Sm-like protein LSM10	Lsm10	116748
736	1421115_PM_a_at	1.00569	6.18566	5.55038	0.000964965	0.0297945	-0.347444	zinc finger, DHHC domain containing 16	Zdhhc16	74168
745	1460186_PM_at	1.00684	8.49099	5.52416	0.000991259	0.030112	-0.37562	transmembrane 9 superfamily member 3	Tm9sf3	107358
524	1423156_PM_at	1.00691	4.90677	6.51102	0.000381364	0.0199683	0.619421	glucosamine-phosphate N-acetyltransferase 1	Gnpnat1	54342
383	1452813_PM_a_at	1.00799	7.66499	7.45518	0.00016855	0.0146882	1.45646	CTD nuclear envelope phosphatase 1 regulatory subunit 1	Cnep1r1	382030
940	1450781_PM_at	1.00831	10.0381	4.76706	0.00224075	0.0446381	-1.2334	high mobility group AT-hook 2	Hmga2	15364
486	1433697_PM_at	1.00856	7.00899	6.77617	0.000300538	0.0178978	0.865112	protein associated with topoisomerase II homolog 1 (yeast)	Patl1	225929
965	1416203_PM_at	1.00882	4.54325	4.67972	0.00247439	0.0468624	-1.33798	aquaporin 1	Aqp1	11826
319	1419988_PM_at	1.01002	7.33663	8.02547	0.000107068	0.0117358	1.91439	mitogen-activated protein kinase kinase kinase 7	Map3k7	26409
195	1427097_PM_at	1.01051	7.48897	9.40333	3.96401e-05	0.00808169	2.89409	WW domain containing E3 ubiquitin protein ligase 1	Wwp1	107568
618	1455728_PM_at	1.01137	5.24989	6.01043	0.0006104	0.0245143	0.131167	phosphatase and tensin homolog	Pten	19211
966	1460237_PM_at	1.01162	8.2234	4.66958	0.00250322	0.0472329	-1.35019	tripartite motif-containing 8	Trim8	93679
811	1416315_PM_at	1.01171	6.52578	5.21246	0.00137392	0.0352273	-0.718338	abhydrolase domain containing 4	Abhd4	105501
411	1426304_PM_x_at	1.01176	7.56151	7.25829	0.000198436	0.0154976	1.29037	xylosylprotein beta1,4-galactosyltransferase, polypeptide 7 (galactosyltransferase I)	B4galt7	218271
893	1452344_PM_at	1.01268	6.33696	4.90782	0.00191411	0.0416793	-1.06734	synaptojanin 2	Synj2	20975
337	1417627_PM_a_at	1.01269	6.77416	7.88689	0.00011925	0.0122326	1.80618	LIM-domain containing, protein kinase	Limk1	16885
922	1435054_PM_at	1.01378	7.96245	4.82954	0.00208867	0.0433693	-1.15931	essential meiotic endonuclease 1 homolog 1 (S. pombe)	Eme1	268465
671	1421998_PM_at	1.01654	6.64835	5.80615	0.000745686	0.0265675	-0.0777012	torsin family 3, member A	Tor3a	30935
155	1438294_PM_at	1.01661	6.6299	9.92185	2.81746e-05	0.00748136	3.22213	ataxin 1	Atxn1	20238
120	1456730_PM_x_at	1.01682	5.77067	10.4952	1.9665e-05	0.00672498	3.56216	actin-like 6A	Actl6a	56456
790	1419835_PM_s_at	1.01719	8.97166	5.32852	0.00121487	0.0334677	-0.589056	plectin	Plec	18810
774	1424164_PM_at	1.01791	6.40096	5.40712	0.00111887	0.0319461	-0.502632	mitochondrial ribosomal protein L50	Mrpl50	28028
896	1417234_PM_at	1.01797	4.8347	4.89749	0.00193619	0.0418512	-1.07942	matrix metallopeptidase 11	Mmp11	17385
428	1428452_PM_at	1.01834	8.69579	7.17019	0.000213718	0.0157255	1.21466	RIKEN cDNA 2810025M15 gene	2810025M15Rik	69953
475	1453198_PM_at	1.01844	4.91768	6.84272	0.000283416	0.0174177	0.925438	zinc finger protein 955B	Zfp955b	100043468
857	1454612_PM_at	1.01926	7.10041	5.03221	0.00166916	0.0391822	-0.923126	mex3 homolog C (C. elegans)	Mex3c	240396
528	1428759_PM_s_at	1.02028	5.96156	6.4864	0.000390039	0.020023	0.596163	CWC25 spliceosome-associated protein homolog (S. cerevisiae)	Cwc25	67480
451	1456524_PM_at	1.0205	5.44225	7.00912	0.000245229	0.0166661	1.07396	neuregulin 1	Nrg1	211323
473	1428248_PM_at	1.0215	8.7751	6.86846	0.000277093	0.0173485	0.948622	nuclear transcription factor, X-box binding 1	Nfx1	74164
670	1432384_PM_a_at	1.02296	6.59694	5.80715	0.000744947	0.0265621	-0.0766645	methyltransferase like 6	Mettl6	67011
869	1421485_PM_at	1.02401	7.38849	4.99997	0.00172911	0.0397933	-0.960278	tau tubulin kinase 2	Ttbk2	140810
956	1424940_PM_s_at	1.02429	5.89589	4.70866	0.00239409	0.0461959	-1.30319	cDNA sequence BC022687	BC022687	217887
269	1448938_PM_at	1.02489	4.92955	8.44216	7.81438e-05	0.0107508	2.22857	replication protein A3	Rpa3	68240
591	1423267_PM_s_at	1.02531	7.52053	6.13686	0.000540592	0.0232408	0.257594	integrin alpha V	ItgaV	16410
986	1417225_PM_at	1.02596	6.77166	4.60926	0.00268264	0.0488688	-1.42321	ADP-ribosylation factor-like 6 interacting protein 5	Arl6ip5	65106
419	1434125_PM_at	1.02624	8.2239	7.20668	0.000207233	0.0156615	1.24612	UTP15, U3 small nucleolar ribonucleoprotein, homolog (yeast)	Utp15	105372
878	1421088_PM_at	1.02735	6.58119	4.95748	0.00181182	0.0405701	-1.00949	glypican 4	Gpc4	14735
494	1449842_PM_at	1.02737	6.74961	6.73656	0.000311279	0.0181989	0.828962	TAF6-like RNA polymerase II, p300/CBP-associated factor (PCAF)-associated factor /// transmembrane protein 179B	Taf6l /// Tmem179b	67706 /// 225895
354	1421144_PM_at	1.02796	7.99539	7.7492	0.000132934	0.0128222	1.69674	retinitis pigmentosa GTPase regulator interacting protein 1	Rpgrip1	77945
138	1428369_PM_s_at	1.02883	5.28514	10.2335	2.31216e-05	0.00695821	3.40976	Rho GTPase activating protein 21	Arhgap21	71435
33	1451359_PM_at	1.03125	6.33063	13.4866	3.86175e-06	0.00487626	5.01858	lysophosphatidylcholine acyltransferase 1	Lpcat1	210992
821	1417730_PM_at	1.03353	7.43728	5.17627	0.00142817	0.0359961	-0.759061	exostoses (multiple) 1	Ext1	14042
908	1427429_PM_at	1.03542	5.77425	4.86385	0.00201008	0.0425388	-1.11889	colony stimulating factor 2 (granulocyte-macrophage)	Csf2	12981
753	1416890_PM_at	1.03544	7.15811	5.49511	0.00102134	0.0305193	-0.406966	WD repeat domain 74	Wdr74	107071
799	1452144_PM_a_at	1.03554	5.75893	5.28219	0.00127574	0.034238	-0.640419	mitochondrial ribosomal protein L44	Mrpl44	69163
240	1441682_PM_s_at	1.03895	5.33772	8.80663	5.99623e-05	0.00946418	2.49025	exportin, tRNA (nuclear export receptor for tRNAs)	Xpot	73192
983	1418634_PM_at	1.04103	9.03882	4.61169	0.00267514	0.0487858	-1.42025	notch 1	Notch1	18128
778	1425350_PM_a_at	1.04103	5.81528	5.38542	0.00114449	0.0323707	-0.5264	myelin basic protein expression factor 2, repressor	Myef2	17876
309	1434388_PM_at	1.04133	6.13248	8.09509	0.000101485	0.0115082	1.96804	MOB kinase activator 3A	Mob3a	208228
258	1457034_PM_at	1.04278	5.98553	8.55529	7.19035e-05	0.0103858	2.31106	family with sequence similarity 208, member A	Fam208a	218850
928	1449116_PM_a_at	1.04419	6.37658	4.79436	0.00217283	0.0441426	-1.20095	deoxythymidylate kinase	Dtymk	21915
484	1448170_PM_at	1.04458	6.81847	6.79566	0.000295406	0.0177326	0.882832	seven in absentia 2	Siah2	20439
743	1433592_PM_at	1.04533	5.03807	5.52591	0.000989481	0.030112	-0.373738	calmodulin 1	Calm1	12313
992	1452783_PM_at	1.0454	9.37725	4.59389	0.00273062	0.0492491	-1.4419	fibronectin type III domain containing 3B	Fndc3b	72007
932	1452608_PM_at	1.04663	5.41546	4.78569	0.00219415	0.0442764	-1.21124	c-myc binding protein	Mycbp	56309
742	1453007_PM_at	1.04713	7.02518	5.52852	0.00098684	0.030112	-0.370936	RIKEN cDNA 3110082I17 gene	3110082I17Rik	73212
889	1428217_PM_at	1.04972	5.48336	4.92214	0.00188396	0.0413637	-1.05061	RIKEN cDNA 1600012H06 gene	1600012H06Rik	67912
216	1453275_PM_at	1.05008	9.6103	9.138	4.75118e-05	0.0086132	2.71814	dynactin associated protein	Dynap	75577
395	1454711_PM_at	1.05033	6.06221	7.36853	0.000181025	0.015057	1.38389	triple functional domain (PTPRF interacting)	Trio	223435
776	1429660_PM_s_at	1.05034	5.24969	5.39645	0.00113139	0.0321409	-0.514309	structural maintenance of chromosomes 2	Smc2	14211
819	1454705_PM_at	1.05165	7.15679	5.18211	0.00141926	0.0358315	-0.752477	DNA segment, Chr 15, ERATO Doi 621, expressed	D15Ertd621e	210998
351	1426391_PM_at	1.05211	6.08843	7.77397	0.000130347	0.0127018	1.71657	ADP-ribosylation factor 1	Arf1	11840
813	1423663_PM_at	1.0525	8.76283	5.2112	0.00137576	0.0352273	-0.71975	folliculin	Flcn	216805
871	1451411_PM_at	1.05404	7.00384	4.99434	0.00173982	0.039911	-0.96678	G protein-coupled receptor, family C, group 5, member B	Gprc5b	64297
63	1417241_PM_at	1.05409	6.52871	11.8829	8.81947e-06	0.0058246	4.29791	archaelysin family metallopeptidase 2 /// uncharacterized LOC100503496	Amz2 /// LOC100503496	13929 /// 100503496
590	1455311_PM_at	1.05412	5.22178	6.1377	0.000540158	0.0232408	0.258427	DiGeorge syndrome critical region gene 8	Dgcr8	94223
635	1424920_PM_at	1.05522	7.47829	5.94022	0.000653514	0.0252311	0.0600237	solute carrier family 37 (glycerol-3-phosphate transporter), member 3	Slc37a3	72144
959	1426695_PM_at	1.05536	6.07056	4.69764	0.00242432	0.046529	-1.31642	RIKEN cDNA 9030624J02 gene	9030624J02Rik	71517
83	1434887_PM_at	1.0595	5.10815	11.339	1.19479e-05	0.00632119	4.02324	neuronal calcium sensor 1	Ncs1	14299
341	1422984_PM_at	1.06114	7.22471	7.84726	0.000123017	0.0123731	1.77488	CAP-GLY domain containing linker protein 2	Clip2	269713
673	1436515_PM_at	1.06236	4.9061	5.79668	0.000752734	0.0266922	-0.0875297	BTB and CNC homology 2	Bach2	12014
704	1422544_PM_at	1.06258	6.87424	5.6641	0.000859605	0.0284353	-0.226362	myosin X	Myo10	17909
626	1435731_PM_x_at	1.06688	6.02208	5.97704	0.000630491	0.0247487	0.097418	peroxiredoxin 4	Prdx4	53381
668	1424611_PM_x_at	1.06729	6.9993	5.80852	0.000743939	0.0265621	-0.0752503	TruB pseudouridine (psi) synthase homolog 2 (E. coli)	Trub2	227682
190	1416270_PM_at	1.06731	8.06631	9.46316	3.80771e-05	0.00795758	2.93299	polymerase (RNA) II (DNA directed) polypeptide G	Polr2g	67710
456	1428905_PM_at	1.06825	6.9468	6.97836	0.000251826	0.0168161	1.04675	Ras-related GTP binding A	Rraga	68441
299	1428883_PM_at	1.06849	7.1217	8.1651	9.62011e-05	0.0114487	2.02152	transmembrane protein 57	Tmem57	66146
387	1437295_PM_at	1.06894	6.02061	7.42421	0.000172893	0.0148333	1.43062	protein kinase N2	Pkn2	109333
823	1433869_PM_at	1.06951	9.40084	5.17069	0.00143675	0.0361517	-0.765356	ZXD family zinc finger C	Zxdc	80292
515	1416844_PM_at	1.06997	6.25462	6.55853	0.000365235	0.019531	0.664083	protein arginine N-methyltransferase 2	Prmt2	15468
307	1428531_PM_at	1.07012	7.10641	8.10385	0.000100805	0.0115082	1.97476	integrator complex subunit 7	Ints7	77065
249	1436979_PM_x_at	1.07109	7.95946	8.66287	6.64894e-05	0.0100381	2.38844	RNA binding motif protein 14	Rbm14	56275
148	1453172_PM_at	1.07154	7.15494	10.0364	2.61833e-05	0.00729593	3.29191	heat shock protein 70 family, member 13	Hspa13	110920
302	1434948_PM_at	1.07169	4.47407	8.15582	9.68828e-05	0.0114487	2.01446	RAB11 family interacting protein 2 (class I)	Rab11fip2	74998
163	1421891_PM_at	1.07274	6.04809	9.81808	3.01284e-05	0.00752518	3.1581	ST3 beta-galactoside alpha-2,3-sialyltransferase 2	St3gal2	20444
862	1442277_PM_at	1.07288	8.85506	5.02336	0.00168539	0.0392976	-0.933316	choline kinase alpha	Chka	12660
517	1433663_PM_s_at	1.07321	7.47161	6.53175	0.000374228	0.0198122	0.638948	nuclear cap binding protein subunit 1	Ncbp1	433702
499	1416585_PM_at	1.0736	7.48199	6.67955	0.000327512	0.0186199	0.776582	RuvB-like protein 1	Ruvbl1	56505
583	1456079_PM_x_at	1.07391	7.198	6.18885	0.000514531	0.0228157	0.308959	apurinic/apyrimidinic endonuclease 1	Apex1	11792
142	1421043_PM_s_at	1.07667	7.39867	10.1073	2.50317e-05	0.0072675	3.33462	rho/rac guanine nucleotide exchange factor (GEF) 2	Arhgef2	16800
640	1460338_PM_a_at	1.07782	5.6144	5.92079	0.000666041	0.0254092	0.0402199	cytokine receptor-like factor 3	Crlf3	54394
967	1451924_PM_a_at	1.07813	5.53793	4.66658	0.00251181	0.0473031	-1.35381	endothelin 1	Edn1	13614
937	1450417_PM_a_at	1.08021	4.13065	4.77609	0.00221804	0.0443963	-1.22266	ribosomal protein S20	Rps20	67427
987	1429692_PM_s_at	1.08049	4.92574	4.60755	0.00268795	0.0489458	-1.42529	GTP cyclohydrolase 1	Gch1	14528
783	1423192_PM_at	1.08213	4.74947	5.35331	0.00118363	0.0329816	-0.561701	paraspeckle protein 1	Pspc1	66645
266	1421323_PM_a_at	1.08249	8.67334	8.46171	7.7023e-05	0.0107161	2.24291	GTPase activating protein (SH3 domain) binding protein 2	G3bp2	23881
388	1453683_PM_a_at	1.08307	7.12043	7.41791	0.000173792	0.0148403	1.42535	centrosomal protein 55	Cep55	74107
135	1417638_PM_at	1.08612	4.76298	10.2916	2.22975e-05	0.00681256	3.44402	left right determination factor 1	Lefty1	13590
597	1434822_PM_at	1.08704	6.31887	6.09783	0.000561138	0.023609	0.218788	periphilin 1	Pphln1	223828
56	1451227_PM_a_at	1.08801	6.51163	12.1561	7.60811e-06	0.0058246	4.42977	solute carrier family 10 (sodium/bile acid cotransporter family), member 3	Slc10a3	214601
711	1416661_PM_at	1.08849	8.48262	5.64003	0.000880783	0.0286877	-0.251838	eukaryotic translation initiation factor 3, subunit A	Eif3a	13669
300	1437688_PM_x_at	1.08884	10.4107	8.16157	9.64596e-05	0.0114487	2.01884	ATPase, H+ transporting, lysosomal accessory protein 2	Atp6ap2	70495
196	1415840_PM_at	1.09009	5.87561	9.37677	4.03571e-05	0.00813348	2.87674	ELOVL family member 5, elongation of long chain fatty acids (yeast)	Elovl5	68801
272	1433594_PM_at	1.09135	7.67743	8.40831	8.01291e-05	0.0108612	2.20366	COMM domain containing 2	Commd2	52245
39	1432097_PM_a_at	1.0915	6.34218	13.2249	4.3904e-06	0.00487626	4.90931	DNA cross-link repair 1A, PSO2 homolog (S. cerevisiae)	Dclre1a	55947
327	1432042_PM_a_at	1.09279	8.22414	7.97501	0.000111332	0.0119418	1.87521	smu-1 suppressor of mec-8 and unc-52 homolog (C. elegans)	Smu1	74255
550	1431096_PM_at	1.09319	5.17448	6.38801	0.000426993	0.0207489	0.502461	integrator complex subunit 8	Ints8	72656
674	1452414_PM_s_at	1.0938	6.2083	5.79532	0.000753747	0.0267071	-0.0889344	coiled-coil domain containing 86	Ccdc86	108673
34	1424518_PM_at	1.09422	8.03633	13.4814	3.87156e-06	0.00487626	5.01643	apolipoprotein L 9a /// apolipoprotein L 9b	Apol9a /// Apol9b	71898 /// 223672
936	1417723_PM_at	1.09512	6.85415	4.77752	0.00221446	0.0443963	-1.22095	ubiquitin-conjugating enzyme E2J 1	Ube2j1	56228
510	1452037_PM_at	1.09608	7.39745	6.60047	0.000351633	0.0192484	0.703274	mannoside acetylglucosaminyltransferase 2	Mgat2	217664
994	1438550_PM_x_at	1.09681	5.30931	4.58641	0.00275432	0.0494167	-1.45102	serine racemase	Srr	27364
737	1427512_PM_a_at	1.09774	10.2747	5.54463	0.000970668	0.0299092	-0.353619	laminin, alpha 3	Lama3	16774
612	1449893_PM_a_at	1.09837	5.83418	6.03531	0.000595898	0.0242672	0.156216	leucine-rich repeats and immunoglobulin-like domains 1	Lrig1	16206
672	1416572_PM_at	1.10135	7.03897	5.79874	0.000751189	0.0266584	-0.0853835	matrix metallopeptidase 14 (membrane-inserted)	Mmp14	17387
143	1423274_PM_at	1.10157	5.69203	10.0884	2.53331e-05	0.0072675	3.32326	integrator complex subunit 6	Ints6	18130
104	1452814_PM_at	1.10344	8.7392	10.8659	1.57311e-05	0.00652582	3.77021	copine III	Cpne3	70568
682	1416356_PM_at	1.10394	5.85304	5.75838	0.000781991	0.0271965	-0.127382	guanosine monophosphate reductase 2	Gmpr2	105446
380	1416628_PM_at	1.10417	7.39079	7.47914	0.000165274	0.0145731	1.47639	nuclear RNA export factor 1 /// transmembrane protein 223	Nxf1 /// Tmem223	53319 /// 66836
423	1452154_PM_at	1.1047	8.38597	7.19654	0.000209012	0.0156615	1.23739	isoleucine-tRNA synthetase	Iars	105148
125	1415936_PM_at	1.10892	8.06428	10.4	2.08496e-05	0.00681256	3.50725	breast cancer anti-estrogen resistance 3	Bcar3	29815
130	1417139_PM_at	1.10911	5.12051	10.3309	2.17601e-05	0.00681256	3.46702	DSN1, MIND kinetochore complex component, homolog (S. cerevisiae)	Dsn1	66934
478	1427094_PM_at	1.11028	6.34291	6.82137	0.000288786	0.0175688	0.906143	polymerase (DNA directed), epsilon 2 (p59 subunit)	Pole2	18974
31	1449664_PM_s_at	1.11124	5.85381	13.612	3.63449e-06	0.00487626	5.06987	ring finger protein 20	Rnf20	109331
91	1433857_PM_at	1.11175	9.9131	11.1244	1.35175e-05	0.00649141	3.91018	FAT tumor suppressor homolog 1 (Drosophila)	Fat1	14107
447	1425529_PM_s_at	1.11296	9.88327	7.03511	0.000239806	0.0165322	1.09686	WW domain binding protein 1 like	Wbp1l	226178
661	1419546_PM_at	1.11305	7.0224	5.83024	0.000728098	0.0263322	-0.0527675	ATPase, H+ transporting, lysosomal V1 subunit C1	Atp6v1c1	66335
491	1455429_PM_at	1.11323	4.76187	6.76257	0.000304177	0.0179253	0.852725	family with sequence similarity 160, member B1	Fam160b1	226252
773	1428385_PM_at	1.11371	7.21297	5.40893	0.00111676	0.0319138	-0.500656	membrane-associated ring finger (C3HC4) 8	March8	71779
40	1423083_PM_at	1.1153	5.16053	13.1862	4.4755e-06	0.00487626	4.89288	RAB33B, member RAS oncogene family	Rab33b	19338
489	1454650_PM_at	1.1161	6.59006	6.76608	0.000303232	0.017906	0.855925	tripartite motif-containing 35	Trim35	66854
803	1427923_PM_at	1.11662	5.76431	5.2523	0.00131684	0.0347581	-0.673733	zinc metallopeptidase, STE24	Zmpste24	230709
497	1434036_PM_at	1.1169	6.22577	6.68809	0.00032502	0.0185345	0.784455	metastasis suppressor 1	Mtss1	211401
717	1433891_PM_at	1.11744	6.70408	5.62017	0.000898696	0.0289565	-0.272916	leucine-rich repeat-containing G protein-coupled receptor 4	Lgr4	107515
257	1418516_PM_at	1.11767	7.76041	8.56803	7.12369e-05	0.0103435	2.32028	metal response element binding transcription factor 2	Mtf2	17765
201	1422516_PM_a_at	1.11822	6.32217	9.34345	4.12778e-05	0.00813678	2.85488	fibroblast growth factor (acidic) intracellular binding protein	Fibp	58249
306	1419741_PM_at	1.11993	7.84731	8.11024	0.000100314	0.0115082	1.97966	suppressor of Ty 16	Supt16	114741
208	1454991_PM_at	1.12151	8.17826	9.24801	4.40499e-05	0.00831991	2.79179	solute carrier family 7 (cationic amino acid transporter, y+ system), member 1	Slc7a1	11987
610	1434746_PM_at	1.12264	6.20652	6.05426	0.00058511	0.0240247	0.175241	MAX gene associated	Mga	29808
529	1428149_PM_at	1.12274	4.6683	6.48526	0.000390447	0.020023	0.595082	coronin 7	Coro7	78885
569	1460642_PM_at	1.12293	7.22161	6.28546	0.00046977	0.0218618	0.403469	TNF receptor associated factor 4	Traf4	22032
76	1439381_PM_x_at	1.12658	7.47361	11.657	9.98868e-06	0.0058246	4.18588	MARVEL (membrane-associating) domain containing 1	Marveld1	277010
842	1418520_PM_at	1.12694	8.09369	5.10102	0.00154882	0.0376293	-0.844372	trans-golgi network protein /// trans-golgi network protein 2	Tgoln1 /// Tgoln2	22134 /// 22135
865	1436124_PM_at	1.1291	4.647	5.01003	0.00171015	0.0396294	-0.948672	phosphate cytidylyltransferase 1, choline, beta isoform	Pcyt1b	236899
280	1416687_PM_at	1.12951	6.53192	8.30727	8.64042e-05	0.0112323	2.12866	procollagen lysine, 2-oxoglutarate 5-dioxygenase 2	Plod2	26432
905	1430083_PM_at	1.13006	5.59177	4.87545	0.00198424	0.0422901	-1.10525	RIKEN cDNA 2610307P16 gene	2610307P16Rik	72518
97	1417419_PM_at	1.13177	7.08182	10.9642	1.48442e-05	0.00652582	3.82391	cyclin D1	Ccnd1	12443
775	1436729_PM_at	1.13226	8.19286	5.39821	0.00112932	0.0321023	-0.512389	actin filament associated protein 1	Afap1	70292
112	1437026_PM_at	1.14055	7.59305	10.6976	1.73938e-05	0.00652582	3.67685	thiosulfate sulfurtransferase (rhodanese)-like domain containing 2	Tstd2	272027
957	1452768_PM_at	1.14206	6.53299	4.70822	0.0023953	0.0461959	-1.30372	testis expressed gene 261	Tex261	21766
377	1435879_PM_at	1.14231	4.88708	7.48331	0.000164711	0.0145731	1.47985	thymoma viral proto-oncogene 3	Akt3	23797
724	1418364_PM_a_at	1.14249	10.5458	5.58806	0.000928527	0.0294374	-0.307115	ferritin light polypeptide 1 /// ferritin light polypeptide 2, pseudogene /// ferritin light chain 1	Ftl1 /// Ftl2-ps /// LOC100862446	14325 /// 14337 /// 100862446
788	1450629_PM_at	1.14333	8.05645	5.33211	0.00121028	0.0334149	-0.585083	LIM domain and actin binding 1	Lima1	65970
385	1460141_PM_at	1.1469	5.83862	7.4417	0.000170425	0.0147266	1.44523	ferric-chelate reductase 1	Frrs1	20321
367	1452338_PM_s_at	1.14791	5.93608	7.5894	0.0001511	0.0138615	1.56728	intersectin 1 (SH3 domain protein 1A)	Itsn1	16443
275	1452603_PM_at	1.15082	6.88989	8.38345	8.16234e-05	0.0109011	2.1853	deleted in primary ciliary dyskinesia	Dpcd	226162
109	1450114_PM_at	1.15156	5.34315	10.7496	1.6859e-05	0.00652582	3.70592	kinase suppressor of ras 1	Ksr1	16706
812	1418296_PM_at	1.15163	7.47243	5.21161	0.00137517	0.0352273	-0.719293	FXYD domain-containing ion transport regulator 5	Fxyd5	18301
649	1423470_PM_at	1.15344	5.09933	5.89958	0.000680023	0.0254092	0.0185442	polypyrimidine tract binding protein 2	Ptbp2	56195
879	1420635_PM_a_at	1.15393	8.25885	4.95589	0.001815	0.0405701	-1.01133	T cell, immune regulator 1, ATPase, H+ transporting, lysosomal V0 protein A3	Tcirg1	27060
916	1421997_PM_s_at	1.15929	9.40696	4.84546	0.00205179	0.042999	-1.14053	integrin alpha 3	Itga3	16400
441	1430289_PM_a_at	1.1603	6.28239	7.07242	0.000232257	0.0163053	1.12961	WD repeat domain 77	Wdr77	70465
346	1424015_PM_at	1.16338	5.63155	7.81995	0.000125693	0.0124701	1.75321	DENN/MADD domain containing 5A	Dennd5a	19347
795	1454877_PM_at	1.16338	7.17716	5.29889	0.00125342	0.0340326	-0.621872	SERTA domain containing 4	Sertad4	214791
901	1455682_PM_at	1.16459	9.14848	4.88954	0.00195337	0.0418978	-1.08873	v-abl Abelson murine leukemia viral oncogene 2 (arg, Abelson-related gene)	Abl2	11352
322	1425701_PM_a_at	1.16716	5.29242	8.00388	0.000108869	0.0118815	1.89766	regulator of G-protein signaling 3	Rgs3	50780
817	1438212_PM_at	1.16765	6.69506	5.18818	0.00141006	0.0357042	-0.745641	ubiquitin specific peptidase 37	Usp37	319651
111	1424095_PM_at	1.16805	7.69793	10.719	1.71716e-05	0.00652582	3.68883	RNA 3'-terminal phosphate cyclase	Rtca	66368
262	1436984_PM_at	1.16869	5.63165	8.48695	7.56022e-05	0.0107161	2.26137	abl-interactor 2	Abi2	329165
557	1452012_PM_a_at	1.16882	7.07662	6.365	0.000436198	0.0209283	0.480362	exosome component 1	Exosc1	66583
47	1454861_PM_at	1.17045	6.77349	12.746	5.5873e-06	0.00532563	4.70126	taxilin alpha	Txlna	109658
394	1433879_PM_a_at	1.17193	6.42327	7.38103	0.000179162	0.0149769	1.39442	mitogen-activated protein kinase 1 interacting protein 1-like	Mapk1ip1l	218975
523	1436305_PM_at	1.17251	5.75541	6.51124	0.000381287	0.0199683	0.61963	ring finger protein 217	Rnf217	268291
564	1425680_PM_a_at	1.17517	6.66213	6.32259	0.000453748	0.021403	0.439467	beta-transducin repeat containing protein	Btrc	12234
851	1437566_PM_at	1.17578	5.20166	5.0488	0.00163923	0.0388702	-0.904081	guanine nucleotide binding protein-like 2 (nucleolar)	Gnl2	230737
652	1428869_PM_at	1.17609	7.29888	5.87608	0.000695908	0.0256441	-0.0055549	nucleolar and coiled-body phosphoprotein 1	Nolc1	70769
179	1420114_PM_s_at	1.17657	5.70648	9.62276	3.42396e-05	0.00769406	3.0354	coordinator of PRMT5, differentiation stimulator	Coprs	66423
697	1449200_PM_at	1.17844	5.64704	5.69591	0.000832493	0.0279402	-0.192828	nucleoporin 155	Nup155	170762
866	1451956_PM_a_at	1.17866	6.66253	5.00817	0.00171364	0.0396834	-0.950816	sigma non-opioid intracellular receptor 1	Sigmar1	18391
378	1434630_PM_at	1.18047	5.49588	7.47962	0.000165209	0.0145731	1.47679	ankyrin repeat domain 28	Ankrd28	105522
621	1452867_PM_at	1.18053	7.13561	5.98964	0.000622824	0.02467	0.110171	collagen, type IV, alpha 3 (Goodpasture antigen) binding protein	Col4a3bp	68018
347	1447903_PM_x_at	1.18152	5.47372	7.8112	0.000126564	0.012529	1.74626	adaptor-related protein complex 1, sigma 2 subunit	Ap1s2	108012
924	1427746_PM_x_at	1.18239	9.94544	4.80324	0.00215125	0.0439609	-1.19042	histocompatibility 2, K1, K region	H2-K1	14972
71	1444089_PM_at	1.18262	5.00462	11.7756	9.35407e-06	0.0058246	4.24506	spectrin beta, non-erythrocytic 1	Sptbn1	20742
158	1455841_PM_s_at	1.18373	6.24561	9.85459	2.94238e-05	0.00752518	3.18072	glutamate-rich WD repeat containing 1	Grwd1	101612
443	1425282_PM_at	1.18384	5.06194	7.06103	0.000234533	0.0163886	1.11963	ring finger protein 144B	Rnf144b	218215
764	1421296_PM_at	1.18511	5.03209	5.45186	0.00106804	0.0312864	-0.45385	tumor necrosis factor receptor superfamily, member 10b	Tnfrsf10b	21933
518	1452772_PM_at	1.18547	6.16579	6.53131	0.000374378	0.0198122	0.638534	tankyrase, TRF1-interacting ankyrin-related ADP-ribose polymerase 2	Tnks2	74493
50	1428269_PM_a_at	1.1894	5.44828	12.4598	6.47914e-06	0.0058246	4.57172	glycosyltransferase 8 domain containing 1	Glt8d1	76485
727	1424048_PM_a_at	1.18967	8.00964	5.57918	0.000936973	0.0294745	-0.3166	cytochrome b5 reductase 1	Cyb5r1	72017
505	1424476_PM_at	1.19132	5.52957	6.65045	0.000336164	0.0188236	0.749696	calcium/calmodulin-dependent protein kinase kinase 2, beta	Camkk2	207565
213	1448689_PM_at	1.19335	8.72394	9.16953	4.64889e-05	0.0085275	2.73935	related RAS viral (r-ras) oncogene homolog 2	Rras2	66922
844	1449145_PM_a_at	1.19653	7.41141	5.0915	0.00156488	0.0378302	-0.855226	caveolin 1, caveolae protein	Cav1	12389
746	1448361_PM_at	1.19803	7.87768	5.52284	0.000992608	0.0301125	-0.377046	tetratricopeptide repeat domain 3	Ttc3	22129
698	1456615_PM_a_at	1.19916	7.09059	5.69194	0.000835826	0.0279896	-0.197009	bromodomain PHD finger transcription factor	Bptf	207165
990	1448108_PM_at	1.2014	5.13249	4.60174	0.00270601	0.0490383	-1.43235	serine incorporator 1	Serinc1	56442
61	1423332_PM_at	1.20214	9.32815	11.9178	8.65287e-06	0.0058246	4.315	syndecan binding protein	Sdcbp	53378
794	1434988_PM_x_at	1.20235	9.76551	5.30033	0.00125151	0.0340326	-0.620267	aldehyde dehydrogenase 2, mitochondrial	Aldh2	11669
396	1434056_PM_a_at	1.20525	8.46234	7.36789	0.00018112	0.015057	1.38336	NADH dehydrogenase (ubiquinone) 1 beta subcomplex, 6	Ndufb6	230075
653	1418014_PM_a_at	1.20696	8.62084	5.86987	0.000700171	0.0256963	-0.0119293	UDP-Gal:betaGlcNAc beta 1,4- galactosyltransferase, polypeptide 1	B4galt1	14595
437	1436173_PM_at	1.20765	5.63658	7.10504	0.000225876	0.0160319	1.15811	deleted in liver cancer 1	Dlc1	50768
288	1428608_PM_at	1.20888	8.17615	8.24952	9.024e-05	0.0114425	2.08538	myosin, light chain 12B, regulatory	Myl12b	67938
501	1417010_PM_at	1.21418	7.52897	6.67427	0.000329062	0.0186533	0.771715	zinc finger and BTB domain containing 18	Zbtb18	30928
291	1448797_PM_at	1.21876	6.24856	8.23387	9.13128e-05	0.0114487	2.07359	ELK3, member of ETS oncogene family	Elk3	13713
664	1426270_PM_at	1.22278	4.25278	5.82494	0.000731933	0.026411	-0.0582545	structural maintenance of chromosomes 5	Smc5	226026
454	1436512_PM_at	1.22697	9.33572	6.99561	0.000248103	0.0166661	1.06202	ADP-ribosylation factor-like 4C	Arl4c	320982
720	1418321_PM_at	1.22745	5.51245	5.60781	0.000910053	0.029094	-0.286067	enoyl-Coenzyme A delta isomerase 1	Eci1	13177
566	1429612_PM_at	1.22798	7.1586	6.30484	0.000461328	0.0216187	0.422284	echinoderm microtubule associated protein like 4	Eml4	78798
285	1416917_PM_at	1.22826	7.45138	8.26206	8.9391e-05	0.0113922	2.0948	RIKEN cDNA 1700123O20 gene	1700123O20Rik	58248
376	1431369_PM_at	1.22857	6.87178	7.4916	0.000163598	0.0145661	1.48673	ArfGAP with SH3 domain, ankyrin repeat and PH domain 2	Asap2	211914
551	1424130_PM_a_at	1.22859	8.61994	6.38797	0.000427011	0.0207489	0.502417	polymerase I and transcript release factor	Ptrf	19285
310	1435821_PM_s_at	1.22882	5.99081	8.08797	0.00010204	0.0115082	1.96258	protein phosphatase 1, regulatory (inhibitor) subunit 8	Ppp1r8	100336
710	1428636_PM_at	1.22911	5.15203	5.64538	0.000876023	0.0286347	-0.246164	six transmembrane epithelial antigen of prostate 2	Steap2	74051
74	1436269_PM_s_at	1.23607	6.76603	11.6693	9.921e-06	0.0058246	4.19202	HtrA serine peptidase 2	Htra2	64704
409	1437322_PM_at	1.23745	7.97085	7.29052	0.000193156	0.015297	1.31786	predicted gene 21992 /// RNA binding motif protein 4	Gm21992 /// Rbm4	19653 /// 102902673
546	1418741_PM_at	1.23784	8.08437	6.39829	0.000422955	0.0207489	0.512303	integrin beta 7	Itgb7	16421
648	1452039_PM_a_at	1.23899	6.14287	5.9004	0.00067948	0.0254092	0.0193767	Brca1 associated protein 1	Bap1	104416
283	1423905_PM_at	1.23934	5.54728	8.29764	8.70305e-05	0.0112323	2.12147	poliovirus receptor	Pvr	52118
200	1451629_PM_at	1.23982	6.82474	9.34386	4.12665e-05	0.00813678	2.85514	limb-bud and heart	Lbh	77889
84	1424398_PM_at	1.24037	4.7535	11.3098	1.21487e-05	0.00632119	4.00802	DEAH (Asp-Glu-Ala-His) box polypeptide 36	Dhx36	72162
526	1437290_PM_at	1.24136	5.60007	6.49829	0.000385822	0.019994	0.607407	inositol monophosphatase domain containing 1	Impad1	242291
848	1418346_PM_at	1.24188	6.25495	5.0735	0.00159575	0.0382142	-0.875785	insulin-like 6	Insl6	27356
810	1449011_PM_at	1.24316	4.7752	5.21627	0.00136834	0.0351754	-0.714059	solute carrier family 12, member 7	Slc12a7	20499
863	1437226_PM_x_at	1.24334	9.0446	5.01114	0.00170808	0.039622	-0.947394	MARCKS-like 1	Marcksl1	17357
85	1450134_PM_at	1.24435	6.43673	11.2777	1.2374e-05	0.00632119	3.99122	lysyl oxidase-like 4	Loxl4	67573
345	1424129_PM_at	1.24534	7.53638	7.82425	0.000125267	0.0124701	1.75663	major facilitator superfamily domain containing 1	Mfsd1	66868
599	1429114_PM_at	1.24809	7.80272	6.09467	0.000562835	0.023609	0.215644	SEC14 and spectrin domains 1	Sestd1	228071
261	1455057_PM_at	1.25049	6.14468	8.50374	7.46741e-05	0.0106336	2.27362	guanine monophosphate synthetase	Gmps	229363
542	1455108_PM_at	1.25105	7.21642	6.42503	0.000412644	0.0205371	0.537863	eukaryotic translation initiation factor 4E member 2	Eif4e2	26987
277	1438487_PM_s_at	1.25212	5.68357	8.36138	8.29768e-05	0.0110166	2.16895	zinc finger, ZZ domain containing 3	Zzz3	108946
348	1429029_PM_at	1.2531	7.91945	7.80559	0.000127126	0.0125571	1.74179	sphingomyelin synthase 2	Sgms2	74442
627	1420505_PM_a_at	1.25493	5.09515	5.96298	0.000639172	0.0249556	0.0831636	syntaxin binding protein 1	Stxbp1	20910
906	1417376_PM_a_at	1.2555	6.34869	4.87264	0.00199046	0.042326	-1.10855	cell adhesion molecule 1	Cadm1	54725
693	1427918_PM_a_at	1.25877	5.67837	5.70825	0.000822231	0.0278363	-0.179853	ras homolog gene family, member Q	Rhoq	104215
165	1422818_PM_at	1.25915	5.23915	9.8073	3.03401e-05	0.00752518	3.1514	neural precursor cell expressed, developmentally down-regulated gene 9	Nedd9	18003
212	1437500_PM_at	1.25917	4.43975	9.19175	4.5783e-05	0.00847005	2.75425	nucleolar complex associated 3 homolog (S. cerevisiae)	Noc3l	57753
191	1421002_PM_at	1.26261	7.64147	9.45304	3.83365e-05	0.00797487	2.92643	angiopoietin-like 2	Angptl2	26360
730	1416454_PM_s_at	1.26372	6.01852	5.56195	0.000953609	0.0297472	-0.335039	actin, alpha 2, smooth muscle, aorta	Acta2	11475
75	1444706_PM_at	1.26512	7.05657	11.6598	9.97348e-06	0.0058246	4.18725	neuron navigator 2	Nav2	78286
264	1426223_PM_at	1.26609	6.53133	8.46673	7.67376e-05	0.0107161	2.24659	tetratricopeptide repeat domain 39C	Ttc39c	72747
404	1455308_PM_at	1.26638	6.36704	7.31488	0.000189272	0.0152233	1.33855	anoctamin 6	Ano6	105722
25	1417293_PM_at	1.26662	8.60627	14.1652	2.79829e-06	0.00487626	5.28826	heparan sulfate 6-O-sulfotransferase 1	Hs6st1	50785
445	1455746_PM_at	1.26844	5.39572	7.04567	0.000237642	0.0164904	1.10615	kinesin family member 13A	Kif13a	16553
253	1418622_PM_at	1.26859	9.73805	8.61645	6.87664e-05	0.0101655	2.35518	RAB2A, member RAS oncogene family	Rab2a	59021
808	1448519_PM_at	1.27043	7.06113	5.2214	0.00136087	0.0350434	-0.708308	TEA domain family member 2	Tead2	21677
991	1426708_PM_at	1.27408	7.80842	4.59735	0.00271975	0.0491285	-1.4377	anthrax toxin receptor 2	Antxr2	71914
488	1416229_PM_at	1.27482	7.49555	6.76654	0.00030311	0.017906	0.856342	riboflavin kinase	Rfk	54391
452	1441811_PM_x_at	1.27508	6.83333	7.00883	0.00024529	0.0166661	1.07371	transmembrane protein 176A	Tmem176a	66058
882	1437627_PM_at	1.27521	6.26673	4.95349	0.00181981	0.0405701	-1.01412	mex3 homolog D (C. elegans)	Mex3d	237400
128	1417622_PM_at	1.27549	6.18262	10.3576	2.14022e-05	0.00681256	3.48264	solute carrier family 12, member 2	Slc12a2	20496
325	1422443_PM_at	1.27558	8.28719	7.98381	0.000110575	0.0119413	1.88207	X-prolyl aminopeptidase (aminopeptidase P) 1, soluble	Xpnpep1	170750
689	1455171_PM_at	1.2813	6.649	5.74212	0.000794795	0.0274086	-0.144362	suppressor of variegation 4-20 homolog 1 (Drosophila)	Suv420h1	225888
357	1424982_PM_a_at	1.28281	6.91323	7.70639	0.000137546	0.013044	1.66232	CDK2 associated, cullin domain 1	Cacul1	78832
90	1434880_PM_at	1.28375	6.90387	11.1338	1.3444e-05	0.00649141	3.91519	ets variant 6	Etv6	14011
614	1452112_PM_a_at	1.28664	7.21663	6.0237	0.000602617	0.0243634	0.144536	RNA binding motif protein 4B	Rbm4b	66704
24	1433506_PM_at	1.28728	5.71025	14.4286	2.47907e-06	0.00466282	5.3879	leucine rich repeat containing 8D	Lrrc8d	231549
715	1455111_PM_at	1.29056	5.74286	5.62574	0.000893633	0.0288403	-0.267001	Yip1 domain family, member 6	Yipf6	77929
495	1426397_PM_at	1.29292	6.94938	6.71593	0.000317046	0.0183267	0.810052	transforming growth factor, beta receptor II	Tgfbr2	21813
949	1418799_PM_a_at	1.30205	10.889	4.73604	0.0023208	0.045367	-1.2704	collagen, type XVII, alpha 1	Col17a1	12821
57	1428291_PM_at	1.30544	6.73117	12.1176	7.76688e-06	0.0058246	4.41141	exosome component 8	Exosc8	69639
606	1428828_PM_at	1.30702	6.20132	6.07266	0.000574851	0.023826	0.193658	RPA interacting protein	Rpain	69723
400	1455134_PM_at	1.31093	6.46315	7.32454	0.000187756	0.0152233	1.34674	transmembrane protein 245	Tmem245	242474
868	1428084_PM_at	1.31291	6.12692	5.0008	0.00172754	0.0397933	-0.959326	KRR1, small subunit (SSU) processome component, homolog (yeast)	Krr1	52705
498	1426719_PM_at	1.31464	9.28377	6.68751	0.000325188	0.0185345	0.783923	amyloid beta (A4) precursor protein-binding, family B, member 2	Apbb2	11787
317	1434027_PM_at	1.31495	5.73258	8.06621	0.00010376	0.0115082	1.94584	regulator of calcineurin 3	Rcan3	53902
36	1440248_PM_at	1.31565	5.15954	13.3576	4.11278e-06	0.00487626	4.96507	cancer susceptibility candidate 4	Casc4	319996
877	1434657_PM_at	1.31608	6.63673	4.95902	0.00180874	0.0405701	-1.00769	glutaminase	Gls	14660
93	1450724_PM_at	1.31779	6.42343	11.0571	1.4058e-05	0.00652582	3.87411	family with sequence similarity 126, member A	Fam126a	84652
315	1426454_PM_at	1.31791	6.71331	8.07068	0.000103403	0.0115082	1.94929	Rho, GDP dissociation inhibitor (GDI) beta	Arhgdib	11857
609	1424290_PM_at	1.32272	4.79831	6.06021	0.000581772	0.0239615	0.181199	oxidative stress induced growth inhibitor family member 2	Osgin2	209212
389	1455711_PM_at	1.32353	6.41155	7.40271	0.000175983	0.0149044	1.41262	deltex 4 homolog (Drosophila)	Dtx4	207521
751	1451532_PM_s_at	1.32465	5.79045	5.5071	0.0010088	0.0303589	-0.39401	six transmembrane epithelial antigen of the prostate 1	Steap1	70358
62	1422643_PM_at	1.32839	6.23922	11.906	8.70904e-06	0.0058246	4.30921	monooxygenase, DBH-like 1	Moxd1	59012
339	1421117_PM_at	1.33397	7.16733	7.86683	0.000121141	0.0122886	1.79035	dystonin	Dst	13518
677	1455237_PM_at	1.33539	6.88424	5.77429	0.000769682	0.0270593	-0.110797	ubiquitin specific peptidase 36	Usp36	72344
588	1450107_PM_a_at	1.33554	6.28129	6.14113	0.000538398	0.0232254	0.261822	renin binding protein	Renbp	19703
629	1433656_PM_a_at	1.33604	8.00693	5.95785	0.000642374	0.0249978	0.077953	guanine nucleotide binding protein-like 3 (nucleolar)	Gnl3	30877
274	1437304_PM_at	1.33683	7.56297	8.38716	8.13983e-05	0.0109011	2.18804	Casitas B-lineage lymphoma b	Cblb	208650
540	1455597_PM_at	1.34117	5.69347	6.43939	0.000407227	0.0204934	0.551544	mitogen-activated protein kinase kinase kinase 2	Map3k2	26405
747	1438200_PM_at	1.34165	7.65322	5.51678	0.000998811	0.0302194	-0.383575	sulfatase 1	Sulf1	240725
712	1432417_PM_a_at	1.34905	5.53924	5.6351	0.000885194	0.0286877	-0.257068	tetraspanin 2	Tspan2	70747
242	1423373_PM_at	1.34947	6.87844	8.78253	6.10039e-05	0.00956172	2.47331	ribonuclease P/MRP 30 subunit	Rpp30	54364
647	1418675_PM_at	1.35031	6.28773	5.90068	0.00067929	0.0254092	0.0196697	oncostatin M receptor	Osmr	18414
574	1421171_PM_at	1.35172	6.65411	6.23318	0.000493422	0.0224532	0.352477	a disintegrin and metallopeptidase domain 12 (meltrin alpha)	Adam12	11489
586	1428859_PM_at	1.35182	7.08496	6.17148	0.000523076	0.0228896	0.291839	polyamine oxidase (exo-N4-amino)	Paox	212503
136	1417327_PM_at	1.35217	5.8851	10.2889	2.23358e-05	0.00681256	3.44241	caveolin 2	Cav2	12390
791	1422178_PM_a_at	1.36096	6.42912	5.3265	0.00121745	0.0334677	-0.591285	RAB17, member RAS oncogene family	Rab17	19329
468	1418911_PM_s_at	1.36533	5.24679	6.91228	0.000266691	0.0170074	0.987916	acyl-CoA synthetase long-chain family member 4	Acsl4	50790
683	1416308_PM_at	1.36626	7.02657	5.75834	0.000782017	0.0271965	-0.127417	UDP-glucose dehydrogenase	Ugdh	22235
129	1426639_PM_a_at	1.36648	7.94337	10.3437	2.15874e-05	0.00681256	3.47453	transcription factor 7 like 2, T cell specific, HMG box	Tcf7l2	21416
434	1452045_PM_at	1.36729	4.76662	7.11494	0.000223979	0.0159973	1.16674	zinc finger protein 281	Zfp281	226442
899	1456573_PM_x_at	1.37103	4.12821	4.8968	0.00193768	0.0418512	-1.08024	nicotinamide nucleotide transhydrogenase	Nnt	18115
596	1426065_PM_a_at	1.37224	7.49387	6.10065	0.000559625	0.023609	0.221597	tribbles homolog 3 (Drosophila)	Trib3	228775
144	1456056_PM_a_at	1.37371	7.20043	10.0851	2.53853e-05	0.0072675	3.32131	family with sequence similarity 21	Fam21	28006
170	1440331_PM_at	1.38011	6.02874	9.72944	3.19201e-05	0.00760119	3.10277	3-ketodihydrosphingosine reductase	Kdsr	70750
403	1425902_PM_a_at	1.3802	7.80853	7.31565	0.000189151	0.0152233	1.3392	nuclear factor of kappa light polypeptide gene enhancer in B cells 2, p49/p100	Nfkb2	18034
124	1448639_PM_a_at	1.38299	5.49067	10.4079	2.07476e-05	0.00681256	3.51186	spermatogenesis associated 5	Spata5	57815
407	1424721_PM_at	1.38656	5.92436	7.3034	0.000191091	0.0152389	1.32881	microfibrillar-associated protein 3	Mfap3	216760
641	1417189_PM_at	1.38829	6.57471	5.91148	0.000672142	0.0254092	0.0307059	proteasome (prosome, macropain) activator subunit 2 (PA28 beta)	Psme2	19188
506	1428168_PM_at	1.39122	7.42066	6.64797	0.000336913	0.0188236	0.747402	myelin protein zero-like 1	Mpzl1	68481
26	1418978_PM_at	1.39304	6.27576	14.0699	2.92521e-06	0.00487626	5.25152	SAP30-binding protein-like /// SAP30 binding protein	LOC102643099 /// Sap30bp	57230 /// 102643099
276	1429725_PM_at	1.39354	6.36387	8.36498	8.27547e-05	0.0110166	2.17161	zinc finger homeobox 3	Zfhx3	11906
831	1416296_PM_at	1.40416	4.85633	5.14049	0.00148418	0.0366984	-0.799524	interleukin 2 receptor, gamma chain	Il2rg	16186
837	1417953_PM_at	1.40975	6.70809	5.11915	0.00151874	0.0371989	-0.823739	family with sequence similarity 3, member C	Fam3c	27999
373	1423331_PM_a_at	1.4127	4.87384	7.52015	0.000159833	0.0143155	1.51035	poliovirus receptor-related 3	Pvrl3	58998
263	1423649_PM_at	1.41357	6.00568	8.46791	7.66714e-05	0.0107161	2.24745	transmembrane protein 68	Tmem68	72098
714	1441870_PM_s_at	1.41668	5.36179	5.6274	0.000892127	0.0288403	-0.265235	polycystic kidney disease 2	Pkd2	18764
946	1428647_PM_at	1.4174	7.20418	4.7486	0.00228802	0.0451082	-1.25541	pre B cell leukemia homeobox 1	Pbx1	18514
312	1436218_PM_at	1.41786	5.36329	8.08113	0.000102577	0.0115082	1.95732	leucine-rich repeat-containing G protein-coupled receptor 6	Lgr6	329252
543	1424099_PM_at	1.41885	5.41212	6.41267	0.000417373	0.0206531	0.526064	glutathione peroxidase 8 (putative)	Gpx8	69590
462	1438463_PM_x_at	1.41967	6.00679	6.92857	0.000262935	0.016956	1.00247	zinc finger, DHHC domain containing 6	Zdhhc6	66980
616	1422823_PM_at	1.42269	6.46257	6.0132	0.000608768	0.0244956	0.133958	epidermal growth factor receptor pathway substrate 8	Eps8	13860
934	1419529_PM_at	1.42309	5.7381	4.78099	0.00220581	0.0443925	-1.21683	interleukin 23, alpha subunit p19	Il23a	83430
696	1437101_PM_at	1.42933	6.39273	5.6988	0.000830076	0.0278888	-0.189786	large tumor suppressor 2	Lats2	50523
64	1431146_PM_a_at	1.43006	7.46193	11.876	8.85291e-06	0.0058246	4.29452	copine VIII	Cpne8	66871
52	1418773_PM_at	1.436	6.83062	12.3626	6.81843e-06	0.0058246	4.52677	fatty acid desaturase 3	Fads3	60527
246	1449577_PM_x_at	1.43788	8.78965	8.68432	6.54661e-05	0.0099838	2.40375	tropomyosin 2, beta	Tpm2	22004
343	1426409_PM_at	1.4407	7.00934	7.83189	0.000124515	0.012449	1.7627	leucine zipper, putative tumor suppressor 2	Lzts2	226154
435	1434275_PM_at	1.44104	7.12188	7.11113	0.000224707	0.0159992	1.16342	naked cuticle 2 homolog (Drosophila)	Nkd2	72293
259	1428402_PM_at	1.4414	6.08618	8.53604	7.29239e-05	0.0104836	2.29711	zinc finger, CCHC domain containing 3	Zcchc3	67917
340	1448763_PM_at	1.44206	6.61358	7.85981	0.000121811	0.0123012	1.7848	ATPase family, AAA domain containing 1	Atad1	67979
121	1422990_PM_at	1.44641	8.55829	10.4389	2.03559e-05	0.00681256	3.52976	met proto-oncogene	Met	17295
442	1423103_PM_at	1.44826	6.43971	7.07022	0.000232695	0.0163107	1.12768	regulatory factor X, 5 (influences HLA class II expression)	Rfx5	53970
18	1417164_PM_at	1.45217	7.59325	16.1089	1.19859e-06	0.00300586	5.96436	dual specificity phosphatase 10	Dusp10	63953
777	1442115_PM_at	1.45677	5.75507	5.38608	0.00114371	0.0323687	-0.525679	piezo-type mechanosensitive ion channel component 2	Piezo2	667742
655	1436890_PM_at	1.45895	7.25983	5.86631	0.000702632	0.0257447	-0.0155919	UDP-N-acteylglucosamine pyrophosphorylase 1-like 1	Uap1l1	227620
164	1452743_PM_at	1.46106	6.41669	9.81641	3.0161e-05	0.00752518	3.15706	polymerase (DNA directed), epsilon 3 (p17 subunit)	Pole3	59001
846	1417500_PM_a_at	1.46179	7.06824	5.0789	0.00158642	0.0380896	-0.869611	transglutaminase 2, C polypeptide	Tgm2	21817
133	1430216_PM_at	1.46228	6.27474	10.2949	2.22525e-05	0.00681256	3.44593	zinc finger protein 292	Zfp292	30046
466	1434472_PM_at	1.46531	5.46163	6.92273	0.000264275	0.016956	0.997257	dual specificity phosphatase 3 (vaccinia virus phosphatase VH1-related)	Dusp3	72349
450	1437345_PM_a_at	1.47086	5.78664	7.01281	0.000244451	0.0166661	1.07721	Berardinelli-Seip congenital lipodystrophy 2 homolog (seipin)	Bscl2	14705
802	1452324_PM_at	1.47529	5.11716	5.25445	0.00131383	0.0347581	-0.671327	plasmacytoma variant translocation 1	Pvt1	19296
907	1452280_PM_at	1.4762	7.40164	4.86403	0.00200966	0.0425388	-1.11867	FERM, RhoGEF (Arhgef) and pleckstrin domain protein 1 (chondrocyte-derived)	Farp1	223254
639	1418884_PM_x_at	1.4774	9.38853	5.92265	0.000664833	0.0254092	0.0421127	tubulin, alpha 1A	Tuba1a	22142
692	1450627_PM_at	1.48119	6.8439	5.72351	0.000809739	0.0276534	-0.16384	progressive ankylosis	Ank	11732
999	1431843_PM_a_at	1.48568	5.10157	4.57172	0.00280149	0.0499257	-1.46893	nuclear factor of kappa light polypeptide gene enhancer in B cells inhibitor, epsilon	Nfkbie	18037
584	1420929_PM_at	1.48755	7.23811	6.17672	0.000520482	0.0228896	0.297007	catenin (cadherin associated protein), alpha-like 1	Ctnnal1	54366
581	1422184_PM_a_at	1.49099	5.91776	6.20131	0.000508497	0.0227188	0.321217	adenylate kinase 1	Ak1	11636
1000	1448952_PM_at	1.49328	6.83318	4.571	0.00280384	0.0499479	-1.46982	chromodomain helicase DNA binding protein 3, opposite strand	Chd3os	80515
169	1434816_PM_at	1.49505	6.64124	9.74019	3.16965e-05	0.00760119	3.10951	vacuolar protein sorting 33A (yeast)	Vps33a	77573
615	1423870_PM_at	1.50193	6.63784	6.0224	0.000603372	0.0243634	0.143233	axin interactor, dorsalization associated	Aida	108909
374	1460678_PM_at	1.50576	6.81645	7.50227	0.00016218	0.0144969	1.49557	kelch domain containing 2	Klhdc2	69554
864	1419573_PM_a_at	1.51412	10.366	5.01023	0.00170977	0.0396294	-0.948438	lectin, galactose binding, soluble 1	Lgals1	16852
716	1419728_PM_at	1.51832	8.58693	5.62554	0.000893813	0.0288403	-0.267212	chemokine (C-X-C motif) ligand 5	Cxcl5	20311
238	1439464_PM_s_at	1.51841	7.85069	8.85102	5.80966e-05	0.00930674	2.52131	testis expressed gene 10	Tex10	269536
852	1451462_PM_a_at	1.52321	6.03468	5.04864	0.00163951	0.0388702	-0.904258	interferon (alpha and beta) receptor 2	Ifnar2	15976
228	1424768_PM_at	1.52356	6.95119	8.97941	5.30609e-05	0.00897088	2.61023	caldesmon 1	Cald1	109624
141	1434690_PM_at	1.52665	5.27562	10.1102	2.49859e-05	0.0072675	3.33636	lysocardiolipin acyltransferase 1	Lclat1	225010
565	1415818_PM_at	1.52742	6.24528	6.32107	0.000454394	0.0214111	0.437992	annexin A6	Anxa6	11749
42	1434132_PM_at	1.5297	6.31653	13.1587	4.53696e-06	0.00487626	4.88118	RIKEN cDNA E430025E21 gene	E430025E21Rik	223593
209	1439925_PM_at	1.53483	4.98214	9.23487	4.4448e-05	0.00836012	2.78304	transmembrane 4 superfamily member 1	Tm4sf1	17112
335	1434559_PM_at	1.535	5.273	7.9028	0.000117774	0.0121937	1.8187	syntaxin 3	Stx3	20908
177	1417754_PM_at	1.53751	7.21727	9.66664	3.32631e-05	0.00762198	3.06321	topoisomerase I binding, arginine/serine-rich	Topors	106021
352	1438164_PM_x_at	1.54315	6.41186	7.77389	0.000130355	0.0127018	1.71651	flotillin 2	Flot2	14252
508	1424067_PM_at	1.54386	5.60544	6.62971	0.000342487	0.0189464	0.730472	intercellular adhesion molecule 1	Icam1	15894
522	1455643_PM_s_at	1.54659	6.52759	6.5141	0.000380294	0.0199683	0.622327	TSR1 20S rRNA accumulation	Tsr1	104662
297	1425503_PM_at	1.54864	8.10806	8.1701	9.58357e-05	0.0114487	2.02532	glucosaminyl (N-acetyl) transferase 2, I-branching enzyme	Gcnt2	14538
708	1440275_PM_at	1.55179	4.7444	5.6494	0.000872471	0.02856	-0.241912	runt related transcription factor 3	Runx3	12399
54	1450706_PM_a_at	1.55229	8.23458	12.1658	7.56876e-06	0.0058246	4.43438	ADP-ribosylation factor-like 3	Arl3	56350
884	1429348_PM_at	1.55901	8.42813	4.94495	0.00183703	0.0407897	-1.02404	sema domain, immunoglobulin domain (Ig), short basic domain, secreted, (semaphorin) 3C	Sema3c	20348
605	1428543_PM_at	1.56416	5.61616	6.07654	0.000572709	0.0237835	0.197545	phosphoribosyl pyrophosphate amidotransferase	Ppat	231327
68	1417494_PM_a_at	1.5675	4.95172	11.7894	9.28356e-06	0.0058246	4.25186	ceruloplasmin	Cp	12870
131	1433575_PM_at	1.57666	6.56173	10.3033	2.21356e-05	0.00681256	3.4509	SRY (sex determining region Y)-box 4	Sox4	20677
116	1421066_PM_at	1.577	6.43058	10.6336	1.80782e-05	0.00658119	3.64086	Janus kinase 2	Jak2	16452
205	1423724_PM_at	1.58439	8.50913	9.26286	4.3605e-05	0.00831104	2.80165	ZW10 interactor	Zwint	52696
37	1426528_PM_at	1.58626	8.54809	13.2761	4.28071e-06	0.00487626	4.93094	neuropilin 2	Nrp2	18187
474	1435645_PM_at	1.58956	4.95105	6.86117	0.000278867	0.0174113	0.942067	monocyte to macrophage differentiation-associated	Mmd	67468
410	1420388_PM_at	1.5923	7.17554	7.28333	0.00019432	0.0153622	1.31173	protease, serine 12 neurotrypsin (motopsin)	Prss12	19142
193	1428805_PM_at	1.59304	5.92179	9.42131	3.91628e-05	0.00807237	2.90581	solute carrier family 35, member E3	Slc35e3	215436
604	1452527_PM_a_at	1.59333	6.40717	6.07723	0.00057233	0.0237835	0.198232	purinergic receptor P2X, ligand-gated ion channel 4	P2rx4	18438
412	1440867_PM_at	1.59479	5.62713	7.24918	0.000199957	0.0155108	1.28259	sprouty homolog 4 (Drosophila)	Spry4	24066
247	1434500_PM_at	1.59676	6.12865	8.66794	6.62456e-05	0.0100381	2.39207	tweety homolog 2 (Drosophila)	Ttyh2	117160
728	1433781_PM_a_at	1.60364	6.9196	5.57426	0.000941692	0.0295817	-0.321864	claudin 12	Cldn12	64945
119	1429564_PM_at	1.6099	7.14792	10.5175	1.93988e-05	0.00668459	3.57494	polycomb group ring finger 5	Pcgf5	76073
479	1460559_PM_at	1.61956	7.01687	6.8152	0.000290359	0.0176171	0.900557	KN motif and ankyrin repeat domains 2	Kank2	235041
401	1434285_PM_at	1.62055	6.8428	7.32355	0.00018791	0.0152233	1.3459	FERM domain containing 4A	Frmd4a	209630
512	1452249_PM_at	1.62518	5.52343	6.56258	0.000363894	0.019531	0.667883	prickle homolog 1 (Drosophila)	Prickle1	106042
636	1433465_PM_a_at	1.62617	5.86004	5.93243	0.000658502	0.0253198	0.0520942	expressed sequence AI467606	AI467606	101602
207	1455500_PM_at	1.62768	6.58373	9.2557	4.38189e-05	0.00831104	2.7969	ring finger protein 213	Rnf213	672511
972	1460227_PM_at	1.62797	6.84937	4.64967	0.00256092	0.0476318	-1.37423	tissue inhibitor of metalloproteinase 1	Timp1	21857
469	1419428_PM_a_at	1.63135	6.20558	6.91042	0.000267123	0.0170074	0.986254	glucosidase, alpha, acid	Gaa	14387
461	1431688_PM_at	1.63593	5.63794	6.93303	0.000261919	0.016956	1.00645	uncharacterized LOC73899	LOC73899	73899
382	1455854_PM_a_at	1.64014	8.15257	7.46887	0.000166668	0.0146373	1.46786	slingshot homolog 1 (Drosophila)	Ssh1	231637
757	1416298_PM_at	1.64057	6.37072	5.47212	0.00104587	0.0309787	-0.431847	matrix metallopeptidase 9	Mmp9	17395
481	1438567_PM_at	1.64615	5.78377	6.79968	0.00029436	0.0177326	0.88648	von Willebrand factor A domain containing 2	Vwa2	240675
362	1451244_PM_a_at	1.64785	7.11635	7.63293	0.000145887	0.0135583	1.60281	zinc finger protein 422	Zfp422	67255
287	1450970_PM_at	1.65228	8.05895	8.25909	8.95914e-05	0.0113922	2.09257	glutamic-oxaloacetic transaminase 1, soluble	Got1	14718
99	1427318_PM_s_at	1.65526	8.90933	10.944	1.50215e-05	0.00652582	3.81293	myoferlin	Myof	226101
234	1451527_PM_at	1.66727	6.35508	8.87902	5.69537e-05	0.00928139	2.54083	procollagen C-endopeptidase enhancer 2	Pcolce2	76477
316	1455935_PM_at	1.6698	7.04623	8.06632	0.000103751	0.0115082	1.94593	RIKEN cDNA 2410131K14 gene	2410131K14Rik	76792
915	1454862_PM_at	1.67055	6.97213	4.84923	0.00204316	0.0429177	-1.13609	pleckstrin homology-like domain, family B, member 2	Phldb2	208177
801	1428341_PM_at	1.6731	6.92415	5.25747	0.00130963	0.0346936	-0.667964	zinc finger protein 655	Zfp655	72611
273	1417893_PM_at	1.68118	7.37086	8.39418	8.09747e-05	0.0108833	2.19323	sideroflexin 3	Sfxn3	94280
930	1439787_PM_at	1.69183	5.78141	4.7906	0.00218206	0.0441706	-1.20542	purinergic receptor P2X, ligand-gated ion channel, 7	P2rx7	18439
789	1448169_PM_at	1.69531	9.00652	5.33134	0.00121127	0.0334218	-0.585943	keratin 18	Krt18	16668
173	1420611_PM_at	1.70188	6.82023	9.68593	3.28438e-05	0.00762198	3.0754	protein kinase, cAMP dependent, catalytic, beta	Prkacb	18749
7	1426574_PM_a_at	1.70301	7.37789	17.664	6.50767e-07	0.00287067	6.41881	adducin 3 (gamma)	Add3	27360
527	1418061_PM_at	1.70437	4.76419	6.49655	0.000386434	0.019994	0.605765	latent transforming growth factor beta binding protein 2	Ltbp2	16997
514	1451452_PM_a_at	1.706	7.91219	6.55854	0.000365231	0.019531	0.664094	regulator of G-protein signaling 16	Rgs16	19734
390	1436659_PM_at	1.70648	4.92739	7.39588	0.000176978	0.0149525	1.40689	doublecortin-like kinase 1	Dclk1	13175
35	1435083_PM_at	1.71058	6.57159	13.4072	4.01414e-06	0.00487626	4.98573	cortexin 1	Ctxn1	330695
732	1422139_PM_at	1.72383	5.57661	5.55909	0.000956405	0.0297901	-0.338107	plasminogen activator, urokinase	Plau	18792
303	1423306_PM_at	1.72495	6.49485	8.14486	9.76959e-05	0.0114701	2.00611	small integral membrane protein 3	Smim3	106878
365	1423586_PM_at	1.7261	5.72867	7.61195	0.000148373	0.0136724	1.58571	AXL receptor tyrosine kinase	Axl	26362
496	1428194_PM_at	1.72772	5.23222	6.70775	0.000319367	0.0183543	0.802538	ubiquitin specific peptidase 9, X chromosome	Usp9x	22284
237	1431101_PM_a_at	1.73304	5.54853	8.85833	5.77957e-05	0.00930674	2.52641	steroid 5 alpha-reductase 1	Srd5a1	78925
332	1425567_PM_a_at	1.73461	9.36657	7.91571	0.000116592	0.0121664	1.82884	annexin A5	Anxa5	11747
370	1436524_PM_at	1.73936	7.41181	7.56024	0.00015471	0.0140258	1.54337	RIKEN cDNA 4833438C02 gene	4833438C02Rik	100503392
153	1433437_PM_at	1.74037	7.00726	9.93013	2.80251e-05	0.00748136	3.22721	dedicator of cytokinesis 8	Dock8	76088
210	1428468_PM_at	1.74528	6.1288	9.22597	4.47199e-05	0.00837635	2.77711	RIKEN cDNA 3110043O21 gene	3110043O21Rik	73205
161	1453181_PM_x_at	1.74536	5.57516	9.82721	2.99503e-05	0.00752518	3.16377	phospholipid scramblase 1	Plscr1	22038
464	1436541_PM_at	1.74556	6.12142	6.92556	0.000263624	0.016956	0.999788	lysine rich nucleolar protein 1	Knop1	66356
27	1456728_PM_x_at	1.75306	4.87985	13.9487	3.09622e-06	0.00487626	5.20428	aconitase 1	Aco1	11428
185	1426369_PM_at	1.75498	5.59313	9.53782	3.6224e-05	0.00789884	2.98115	fatty acyl CoA reductase 1	Far1	67420
556	1423025_PM_a_at	1.76403	6.05293	6.3682	0.000434905	0.0209074	0.483438	predicted gene, 21949 /// schwannomin interacting protein 1	Gm21949 /// Schip1	30953 /// 100505386
570	1425619_PM_s_at	1.77819	6.03241	6.27208	0.0004757	0.0220468	0.390452	desmoglein 2	Dsg2	13511
11	1434403_PM_at	1.78693	7.27688	17.2606	7.58606e-07	0.00287067	6.3074	sprouty-related, EVH1 domain containing 2	Spred2	114716
175	1424663_PM_at	1.78917	5.56273	9.6737	3.31089e-05	0.00762198	3.06768	family with sequence similarity 222, member B	Fam222b	216971
645	1434316_PM_at	1.79529	7.3854	5.90417	0.000676969	0.0254092	0.0232409	chondroitin sulfate synthase 1	Chsy1	269941
980	1449289_PM_a_at	1.7994	8.51568	4.62284	0.00264103	0.0483843	-1.40672	beta-2 microglobulin	B2m	12010
10	1421851_PM_at	1.80708	6.50843	17.3834	7.23737e-07	0.00287067	6.34179	microtubule-associated protein 1B	Map1b	17755
21	1421904_PM_at	1.81146	6.61329	15.4136	1.60433e-06	0.00344862	5.73759	trimethylguanosine synthase homolog (S. cerevisiae)	Tgs1	116940
888	1437439_PM_at	1.81851	6.36308	4.92268	0.00188285	0.0413594	-1.04999	RIKEN cDNA 2410089E03 gene	2410089E03Rik	73692
944	1453557_PM_at	1.83495	8.67211	4.75811	0.00226353	0.0448542	-1.24406	RIKEN cDNA 4930562F07 gene	4930562F07Rik	75255
65	1433776_PM_at	1.86428	5.15626	11.8561	8.94958e-06	0.0058246	4.28478	lipoma HMGIC fusion partner	Lhfp	108927
6	1424142_PM_at	1.87102	6.26583	17.8401	6.09276e-07	0.00287067	6.46612	inhibitor of kappa light polypeptide enhancer in B cells, kinase complex-associated protein	Ikbkap	230233
681	1430355_PM_a_at	1.87207	4.85658	5.76569	0.000776307	0.0271023	-0.119755	STEAP family member 3	Steap3	68428
53	1438233_PM_at	1.89419	6.10331	12.3118	7.00374e-06	0.0058246	4.5031	family with sequence similarity 178, member A	Fam178a	226151
157	1450718_PM_at	1.89729	6.32102	9.87581	2.9023e-05	0.00752518	3.19382	SH2B adaptor protein 2	Sh2b2	23921
289	1426510_PM_at	1.9069	5.65688	8.24097	9.08245e-05	0.0114487	2.07894	saccharopine dehydrogenase (putative)	Sccpdh	109232
632	1456536_PM_at	1.9073	5.70076	5.94538	0.00065023	0.0251733	0.0652774	THAP domain containing 6	Thap6	381650
311	1424246_PM_a_at	1.91596	7.09495	8.08162	0.000102538	0.0115082	1.9577	testis derived transcript	Tes	21753
150	1423680_PM_at	1.92406	6.84147	9.99947	2.68074e-05	0.00737873	3.26951	fatty acid desaturase 1	Fads1	76267
923	1448411_PM_at	1.93921	5.42374	4.80759	0.00214075	0.0438597	-1.18527	Wolfram syndrome 1 homolog (human)	Wfs1	22393
694	1421362_PM_a_at	1.95705	6.73924	5.70522	0.000824741	0.0278457	-0.183042	fyn-related kinase	Frk	14302
98	1422603_PM_at	1.95777	5.37206	10.9605	1.48767e-05	0.00652582	3.82189	ribonuclease, RNase A family 4	Rnase4	58809
381	1426642_PM_at	1.95994	7.03466	7.47387	0.000165988	0.014606	1.47201	fibronectin 1	Fn1	14268
691	1420394_PM_s_at	2.02175	7.02575	5.73385	0.000801396	0.0274892	-0.15301	leukocyte immunoglobulin-like receptor, subfamily B, member 4B /// leukocyte immunoglobulin-like receptor, subfamily B, member 4A	Lilr4b /// Lilrb4a	14727 /// 14728
938	1437671_PM_x_at	2.02469	5.6833	4.77272	0.00222648	0.0444621	-1.22666	protease, serine 23	Prss23	76453
634	1455498_PM_at	2.02678	4.16527	5.94133	0.000652806	0.0252297	0.0611553	G-protein-coupled receptor 50	Gpr50	14765
13	1422038_PM_a_at	2.02867	7.753	16.8551	8.88097e-07	0.00287067	6.191	tumor necrosis factor receptor superfamily, member 22	Tnfrsf22	79202
651	1452163_PM_at	2.03899	5.76399	5.8838	0.000690647	0.0255919	0.00236624	E26 avian leukemia oncogene 1, 5' domain	Ets1	23871
192	1419248_PM_at	2.04239	5.83159	9.42386	3.90957e-05	0.00807237	2.90747	regulator of G-protein signaling 2	Rgs2	19735
349	1418004_PM_a_at	2.05303	8.49214	7.79424	0.000128271	0.0126425	1.73275	transmembrane protein 176B	Tmem176b	65963
4	1435855_PM_x_at	2.05341	6.22832	18.8611	4.20839e-07	0.00287067	6.72542	aldehyde dehydrogenase 18 family, member A1	Aldh18a1	56454
117	1427682_PM_a_at	2.07709	7.68472	10.5938	1.8519e-05	0.00660645	3.61836	early growth response 2	Egr2	13654
471	1423954_PM_at	2.09362	6.8441	6.87207	0.000276219	0.0173419	0.951868	complement component 3	C3	12266
69	1436562_PM_at	2.09654	6.70089	11.7872	9.29468e-06	0.0058246	4.25079	DEAD (Asp-Glu-Ala-Asp) box polypeptide 58	Ddx58	230073
77	1428418_PM_s_at	2.1292	5.27157	11.6302	1.01392e-05	0.0058246	4.17237	zinc finger, C2HC-type containing 1A	Zc2hc1a	67306
847	1417625_PM_s_at	2.14043	6.97636	5.07866	0.00158683	0.0380896	-0.869889	atypical chemokine receptor 3	Ackr3	12778
827	1437900_PM_at	2.16423	6.34044	5.1463	0.00147491	0.0366554	-0.792933	RIKEN cDNA 4930523C07 gene	4930523C07Rik	67647
725	1433770_PM_at	2.18703	7.93645	5.58748	0.000929076	0.0294374	-0.307735	dihydropyrimidinase-like 2	Dpysl2	12934
255	1419300_PM_at	2.33239	6.61946	8.58218	7.05044e-05	0.0103116	2.33051	FMS-like tyrosine kinase 1	Flt1	14254
23	1437442_PM_at	2.41693	5.90593	14.7253	2.16819e-06	0.00425541	5.49697	protocadherin 7	Pcdh7	54216
134	1420895_PM_at	2.43452	7.52533	10.2921	2.22902e-05	0.00681256	3.44433	transforming growth factor, beta receptor I	Tgfbr1	21812
438	1416342_PM_at	2.45811	8.25903	7.09627	0.000227572	0.0160764	1.15046	tenascin C	Tnc	21923
194	1421714_PM_at	2.54516	5.69096	9.41053	3.9448e-05	0.00808169	2.89879	transmembrane protease, serine 3	Tmprss3	140765
189	1438118_PM_x_at	2.61622	6.85933	9.47892	3.76771e-05	0.00794759	2.94319	vimentin	Vim	22352
2	1437291_PM_at	2.74605	5.5507	20.2121	2.65428e-07	0.00287067	7.03295	RIKEN cDNA 2700081O15 gene	2700081O15Rik	108899
16	1418441_PM_at	2.93061	5.98595	16.503	1.02144e-06	0.00288179	6.0861	collagen, type VIII, alpha 1	Col8a1	12837
29	1436479_PM_a_at	3.11816	5.02118	13.828	3.27795e-06	0.00487626	5.15664	dipeptidylpeptidase 7	Dpp7	83768
229	1437308_PM_s_at	3.39127	5.91276	8.96829	5.34766e-05	0.00900742	2.60259	coagulation factor II (thrombin) receptor	F2r	14062
770	1423952_PM_a_at	3.54696	8.20677	5.41482	0.00110993	0.0318318	-0.494212	keratin 7	Krt7	110310
59	1428572_PM_at	4.10033	6.44365	11.9809	8.36131e-06	0.0058246	4.34566	brain abundant, membrane attached signal protein 1	Basp1	70350

## Sheet: UP
Row.names	log2FC	AveExpr	t	P.Value	adj.P.Val	B	Gene.Title	Gene.Symbol	Entrez.Gene
1428572_PM_at	4.10033	6.44365	11.9809	8.36131e-06	0.0058246	4.34566	brain abundant, membrane attached signal protein 1	Basp1	70350
1423952_PM_a_at	3.54696	8.20677	5.41482	0.00110993	0.0318318	-0.494212	keratin 7	Krt7	110310
1437308_PM_s_at	3.39127	5.91276	8.96829	5.34766e-05	0.00900742	2.60259	coagulation factor II (thrombin) receptor	F2r	14062
1436479_PM_a_at	3.11816	5.02118	13.828	3.27795e-06	0.00487626	5.15664	dipeptidylpeptidase 7	Dpp7	83768
1418441_PM_at	2.93061	5.98595	16.503	1.02144e-06	0.00288179	6.0861	collagen, type VIII, alpha 1	Col8a1	12837
1437291_PM_at	2.74605	5.5507	20.2121	2.65428e-07	0.00287067	7.03295	RIKEN cDNA 2700081O15 gene	2700081O15Rik	108899
1438118_PM_x_at	2.61622	6.85933	9.47892	3.76771e-05	0.00794759	2.94319	vimentin	Vim	22352
1421714_PM_at	2.54516	5.69096	9.41053	3.9448e-05	0.00808169	2.89879	transmembrane protease, serine 3	Tmprss3	140765
1416342_PM_at	2.45811	8.25903	7.09627	0.000227572	0.0160764	1.15046	tenascin C	Tnc	21923
1420895_PM_at	2.43452	7.52533	10.2921	2.22902e-05	0.00681256	3.44433	transforming growth factor, beta receptor I	Tgfbr1	21812
1437442_PM_at	2.41693	5.90593	14.7253	2.16819e-06	0.00425541	5.49697	protocadherin 7	Pcdh7	54216
1419300_PM_at	2.33239	6.61946	8.58218	7.05044e-05	0.0103116	2.33051	FMS-like tyrosine kinase 1	Flt1	14254
1433770_PM_at	2.18703	7.93645	5.58748	0.000929076	0.0294374	-0.307735	dihydropyrimidinase-like 2	Dpysl2	12934
1437900_PM_at	2.16423	6.34044	5.1463	0.00147491	0.0366554	-0.792933	RIKEN cDNA 4930523C07 gene	4930523C07Rik	67647
1417625_PM_s_at	2.14043	6.97636	5.07866	0.00158683	0.0380896	-0.869889	atypical chemokine receptor 3	Ackr3	12778
1428418_PM_s_at	2.1292	5.27157	11.6302	1.01392e-05	0.0058246	4.17237	zinc finger, C2HC-type containing 1A	Zc2hc1a	67306
1436562_PM_at	2.09654	6.70089	11.7872	9.29468e-06	0.0058246	4.25079	DEAD (Asp-Glu-Ala-Asp) box polypeptide 58	Ddx58	230073
1423954_PM_at	2.09362	6.8441	6.87207	0.000276219	0.0173419	0.951868	complement component 3	C3	12266
1427682_PM_a_at	2.07709	7.68472	10.5938	1.8519e-05	0.00660645	3.61836	early growth response 2	Egr2	13654
1435855_PM_x_at	2.05341	6.22832	18.8611	4.20839e-07	0.00287067	6.72542	aldehyde dehydrogenase 18 family, member A1	Aldh18a1	56454
1418004_PM_a_at	2.05303	8.49214	7.79424	0.000128271	0.0126425	1.73275	transmembrane protein 176B	Tmem176b	65963
1419248_PM_at	2.04239	5.83159	9.42386	3.90957e-05	0.00807237	2.90747	regulator of G-protein signaling 2	Rgs2	19735
1452163_PM_at	2.03899	5.76399	5.8838	0.000690647	0.0255919	0.00236624	E26 avian leukemia oncogene 1, 5' domain	Ets1	23871
1422038_PM_a_at	2.02867	7.753	16.8551	8.88097e-07	0.00287067	6.191	tumor necrosis factor receptor superfamily, member 22	Tnfrsf22	79202
1455498_PM_at	2.02678	4.16527	5.94133	0.000652806	0.0252297	0.0611553	G-protein-coupled receptor 50	Gpr50	14765
1437671_PM_x_at	2.02469	5.6833	4.77272	0.00222648	0.0444621	-1.22666	protease, serine 23	Prss23	76453
1420394_PM_s_at	2.02175	7.02575	5.73385	0.000801396	0.0274892	-0.15301	leukocyte immunoglobulin-like receptor, subfamily B, member 4B /// leukocyte immunoglobulin-like receptor, subfamily B, member 4A	Lilr4b /// Lilrb4a	14727 /// 14728
1426642_PM_at	1.95994	7.03466	7.47387	0.000165988	0.014606	1.47201	fibronectin 1	Fn1	14268
1422603_PM_at	1.95777	5.37206	10.9605	1.48767e-05	0.00652582	3.82189	ribonuclease, RNase A family 4	Rnase4	58809
1421362_PM_a_at	1.95705	6.73924	5.70522	0.000824741	0.0278457	-0.183042	fyn-related kinase	Frk	14302
1448411_PM_at	1.93921	5.42374	4.80759	0.00214075	0.0438597	-1.18527	Wolfram syndrome 1 homolog (human)	Wfs1	22393
1423680_PM_at	1.92406	6.84147	9.99947	2.68074e-05	0.00737873	3.26951	fatty acid desaturase 1	Fads1	76267
1424246_PM_a_at	1.91596	7.09495	8.08162	0.000102538	0.0115082	1.9577	testis derived transcript	Tes	21753
1456536_PM_at	1.9073	5.70076	5.94538	0.00065023	0.0251733	0.0652774	THAP domain containing 6	Thap6	381650
1426510_PM_at	1.9069	5.65688	8.24097	9.08245e-05	0.0114487	2.07894	saccharopine dehydrogenase (putative)	Sccpdh	109232
1450718_PM_at	1.89729	6.32102	9.87581	2.9023e-05	0.00752518	3.19382	SH2B adaptor protein 2	Sh2b2	23921
1438233_PM_at	1.89419	6.10331	12.3118	7.00374e-06	0.0058246	4.5031	family with sequence similarity 178, member A	Fam178a	226151
1430355_PM_a_at	1.87207	4.85658	5.76569	0.000776307	0.0271023	-0.119755	STEAP family member 3	Steap3	68428
1424142_PM_at	1.87102	6.26583	17.8401	6.09276e-07	0.00287067	6.46612	inhibitor of kappa light polypeptide enhancer in B cells, kinase complex-associated protein	Ikbkap	230233
1433776_PM_at	1.86428	5.15626	11.8561	8.94958e-06	0.0058246	4.28478	lipoma HMGIC fusion partner	Lhfp	108927
1453557_PM_at	1.83495	8.67211	4.75811	0.00226353	0.0448542	-1.24406	RIKEN cDNA 4930562F07 gene	4930562F07Rik	75255
1437439_PM_at	1.81851	6.36308	4.92268	0.00188285	0.0413594	-1.04999	RIKEN cDNA 2410089E03 gene	2410089E03Rik	73692
1421904_PM_at	1.81146	6.61329	15.4136	1.60433e-06	0.00344862	5.73759	trimethylguanosine synthase homolog (S. cerevisiae)	Tgs1	116940
1421851_PM_at	1.80708	6.50843	17.3834	7.23737e-07	0.00287067	6.34179	microtubule-associated protein 1B	Map1b	17755
1449289_PM_a_at	1.7994	8.51568	4.62284	0.00264103	0.0483843	-1.40672	beta-2 microglobulin	B2m	12010
1434316_PM_at	1.79529	7.3854	5.90417	0.000676969	0.0254092	0.0232409	chondroitin sulfate synthase 1	Chsy1	269941
1424663_PM_at	1.78917	5.56273	9.6737	3.31089e-05	0.00762198	3.06768	family with sequence similarity 222, member B	Fam222b	216971
1434403_PM_at	1.78693	7.27688	17.2606	7.58606e-07	0.00287067	6.3074	sprouty-related, EVH1 domain containing 2	Spred2	114716
1425619_PM_s_at	1.77819	6.03241	6.27208	0.0004757	0.0220468	0.390452	desmoglein 2	Dsg2	13511
1423025_PM_a_at	1.76403	6.05293	6.3682	0.000434905	0.0209074	0.483438	predicted gene, 21949 /// schwannomin interacting protein 1	Gm21949 /// Schip1	30953 /// 100505386
1426369_PM_at	1.75498	5.59313	9.53782	3.6224e-05	0.00789884	2.98115	fatty acyl CoA reductase 1	Far1	67420
1456728_PM_x_at	1.75306	4.87985	13.9487	3.09622e-06	0.00487626	5.20428	aconitase 1	Aco1	11428
1436541_PM_at	1.74556	6.12142	6.92556	0.000263624	0.016956	0.999788	lysine rich nucleolar protein 1	Knop1	66356
1453181_PM_x_at	1.74536	5.57516	9.82721	2.99503e-05	0.00752518	3.16377	phospholipid scramblase 1	Plscr1	22038
1428468_PM_at	1.74528	6.1288	9.22597	4.47199e-05	0.00837635	2.77711	RIKEN cDNA 3110043O21 gene	3110043O21Rik	73205
1433437_PM_at	1.74037	7.00726	9.93013	2.80251e-05	0.00748136	3.22721	dedicator of cytokinesis 8	Dock8	76088
1436524_PM_at	1.73936	7.41181	7.56024	0.00015471	0.0140258	1.54337	RIKEN cDNA 4833438C02 gene	4833438C02Rik	100503392
1425567_PM_a_at	1.73461	9.36657	7.91571	0.000116592	0.0121664	1.82884	annexin A5	Anxa5	11747
1431101_PM_a_at	1.73304	5.54853	8.85833	5.77957e-05	0.00930674	2.52641	steroid 5 alpha-reductase 1	Srd5a1	78925
1428194_PM_at	1.72772	5.23222	6.70775	0.000319367	0.0183543	0.802538	ubiquitin specific peptidase 9, X chromosome	Usp9x	22284
1423586_PM_at	1.7261	5.72867	7.61195	0.000148373	0.0136724	1.58571	AXL receptor tyrosine kinase	Axl	26362
1423306_PM_at	1.72495	6.49485	8.14486	9.76959e-05	0.0114701	2.00611	small integral membrane protein 3	Smim3	106878
1422139_PM_at	1.72383	5.57661	5.55909	0.000956405	0.0297901	-0.338107	plasminogen activator, urokinase	Plau	18792
1435083_PM_at	1.71058	6.57159	13.4072	4.01414e-06	0.00487626	4.98573	cortexin 1	Ctxn1	330695
1436659_PM_at	1.70648	4.92739	7.39588	0.000176978	0.0149525	1.40689	doublecortin-like kinase 1	Dclk1	13175
1451452_PM_a_at	1.706	7.91219	6.55854	0.000365231	0.019531	0.664094	regulator of G-protein signaling 16	Rgs16	19734
1418061_PM_at	1.70437	4.76419	6.49655	0.000386434	0.019994	0.605765	latent transforming growth factor beta binding protein 2	Ltbp2	16997
1426574_PM_a_at	1.70301	7.37789	17.664	6.50767e-07	0.00287067	6.41881	adducin 3 (gamma)	Add3	27360
1420611_PM_at	1.70188	6.82023	9.68593	3.28438e-05	0.00762198	3.0754	protein kinase, cAMP dependent, catalytic, beta	Prkacb	18749
1448169_PM_at	1.69531	9.00652	5.33134	0.00121127	0.0334218	-0.585943	keratin 18	Krt18	16668
1439787_PM_at	1.69183	5.78141	4.7906	0.00218206	0.0441706	-1.20542	purinergic receptor P2X, ligand-gated ion channel, 7	P2rx7	18439
1417893_PM_at	1.68118	7.37086	8.39418	8.09747e-05	0.0108833	2.19323	sideroflexin 3	Sfxn3	94280
1428341_PM_at	1.6731	6.92415	5.25747	0.00130963	0.0346936	-0.667964	zinc finger protein 655	Zfp655	72611
1454862_PM_at	1.67055	6.97213	4.84923	0.00204316	0.0429177	-1.13609	pleckstrin homology-like domain, family B, member 2	Phldb2	208177
1455935_PM_at	1.6698	7.04623	8.06632	0.000103751	0.0115082	1.94593	RIKEN cDNA 2410131K14 gene	2410131K14Rik	76792
1451527_PM_at	1.66727	6.35508	8.87902	5.69537e-05	0.00928139	2.54083	procollagen C-endopeptidase enhancer 2	Pcolce2	76477
1427318_PM_s_at	1.65526	8.90933	10.944	1.50215e-05	0.00652582	3.81293	myoferlin	Myof	226101
1450970_PM_at	1.65228	8.05895	8.25909	8.95914e-05	0.0113922	2.09257	glutamic-oxaloacetic transaminase 1, soluble	Got1	14718
1451244_PM_a_at	1.64785	7.11635	7.63293	0.000145887	0.0135583	1.60281	zinc finger protein 422	Zfp422	67255
1438567_PM_at	1.64615	5.78377	6.79968	0.00029436	0.0177326	0.88648	von Willebrand factor A domain containing 2	Vwa2	240675
1416298_PM_at	1.64057	6.37072	5.47212	0.00104587	0.0309787	-0.431847	matrix metallopeptidase 9	Mmp9	17395
1455854_PM_a_at	1.64014	8.15257	7.46887	0.000166668	0.0146373	1.46786	slingshot homolog 1 (Drosophila)	Ssh1	231637
1431688_PM_at	1.63593	5.63794	6.93303	0.000261919	0.016956	1.00645	uncharacterized LOC73899	LOC73899	73899
1419428_PM_a_at	1.63135	6.20558	6.91042	0.000267123	0.0170074	0.986254	glucosidase, alpha, acid	Gaa	14387
1460227_PM_at	1.62797	6.84937	4.64967	0.00256092	0.0476318	-1.37423	tissue inhibitor of metalloproteinase 1	Timp1	21857
1455500_PM_at	1.62768	6.58373	9.2557	4.38189e-05	0.00831104	2.7969	ring finger protein 213	Rnf213	672511
1433465_PM_a_at	1.62617	5.86004	5.93243	0.000658502	0.0253198	0.0520942	expressed sequence AI467606	AI467606	101602
1452249_PM_at	1.62518	5.52343	6.56258	0.000363894	0.019531	0.667883	prickle homolog 1 (Drosophila)	Prickle1	106042
1434285_PM_at	1.62055	6.8428	7.32355	0.00018791	0.0152233	1.3459	FERM domain containing 4A	Frmd4a	209630
1460559_PM_at	1.61956	7.01687	6.8152	0.000290359	0.0176171	0.900557	KN motif and ankyrin repeat domains 2	Kank2	235041
1429564_PM_at	1.6099	7.14792	10.5175	1.93988e-05	0.00668459	3.57494	polycomb group ring finger 5	Pcgf5	76073
1433781_PM_a_at	1.60364	6.9196	5.57426	0.000941692	0.0295817	-0.321864	claudin 12	Cldn12	64945
1434500_PM_at	1.59676	6.12865	8.66794	6.62456e-05	0.0100381	2.39207	tweety homolog 2 (Drosophila)	Ttyh2	117160
1440867_PM_at	1.59479	5.62713	7.24918	0.000199957	0.0155108	1.28259	sprouty homolog 4 (Drosophila)	Spry4	24066
1452527_PM_a_at	1.59333	6.40717	6.07723	0.00057233	0.0237835	0.198232	purinergic receptor P2X, ligand-gated ion channel 4	P2rx4	18438
1428805_PM_at	1.59304	5.92179	9.42131	3.91628e-05	0.00807237	2.90581	solute carrier family 35, member E3	Slc35e3	215436
1420388_PM_at	1.5923	7.17554	7.28333	0.00019432	0.0153622	1.31173	protease, serine 12 neurotrypsin (motopsin)	Prss12	19142
1435645_PM_at	1.58956	4.95105	6.86117	0.000278867	0.0174113	0.942067	monocyte to macrophage differentiation-associated	Mmd	67468
1426528_PM_at	1.58626	8.54809	13.2761	4.28071e-06	0.00487626	4.93094	neuropilin 2	Nrp2	18187
1423724_PM_at	1.58439	8.50913	9.26286	4.3605e-05	0.00831104	2.80165	ZW10 interactor	Zwint	52696
1421066_PM_at	1.577	6.43058	10.6336	1.80782e-05	0.00658119	3.64086	Janus kinase 2	Jak2	16452
1433575_PM_at	1.57666	6.56173	10.3033	2.21356e-05	0.00681256	3.4509	SRY (sex determining region Y)-box 4	Sox4	20677
1417494_PM_a_at	1.5675	4.95172	11.7894	9.28356e-06	0.0058246	4.25186	ceruloplasmin	Cp	12870
1428543_PM_at	1.56416	5.61616	6.07654	0.000572709	0.0237835	0.197545	phosphoribosyl pyrophosphate amidotransferase	Ppat	231327
1429348_PM_at	1.55901	8.42813	4.94495	0.00183703	0.0407897	-1.02404	sema domain, immunoglobulin domain (Ig), short basic domain, secreted, (semaphorin) 3C	Sema3c	20348
1450706_PM_a_at	1.55229	8.23458	12.1658	7.56876e-06	0.0058246	4.43438	ADP-ribosylation factor-like 3	Arl3	56350
1440275_PM_at	1.55179	4.7444	5.6494	0.000872471	0.02856	-0.241912	runt related transcription factor 3	Runx3	12399
1425503_PM_at	1.54864	8.10806	8.1701	9.58357e-05	0.0114487	2.02532	glucosaminyl (N-acetyl) transferase 2, I-branching enzyme	Gcnt2	14538
1455643_PM_s_at	1.54659	6.52759	6.5141	0.000380294	0.0199683	0.622327	TSR1 20S rRNA accumulation	Tsr1	104662
1424067_PM_at	1.54386	5.60544	6.62971	0.000342487	0.0189464	0.730472	intercellular adhesion molecule 1	Icam1	15894
1438164_PM_x_at	1.54315	6.41186	7.77389	0.000130355	0.0127018	1.71651	flotillin 2	Flot2	14252
1417754_PM_at	1.53751	7.21727	9.66664	3.32631e-05	0.00762198	3.06321	topoisomerase I binding, arginine/serine-rich	Topors	106021
1434559_PM_at	1.535	5.273	7.9028	0.000117774	0.0121937	1.8187	syntaxin 3	Stx3	20908
1439925_PM_at	1.53483	4.98214	9.23487	4.4448e-05	0.00836012	2.78304	transmembrane 4 superfamily member 1	Tm4sf1	17112
1434132_PM_at	1.5297	6.31653	13.1587	4.53696e-06	0.00487626	4.88118	RIKEN cDNA E430025E21 gene	E430025E21Rik	223593
1415818_PM_at	1.52742	6.24528	6.32107	0.000454394	0.0214111	0.437992	annexin A6	Anxa6	11749
1434690_PM_at	1.52665	5.27562	10.1102	2.49859e-05	0.0072675	3.33636	lysocardiolipin acyltransferase 1	Lclat1	225010
1424768_PM_at	1.52356	6.95119	8.97941	5.30609e-05	0.00897088	2.61023	caldesmon 1	Cald1	109624
1451462_PM_a_at	1.52321	6.03468	5.04864	0.00163951	0.0388702	-0.904258	interferon (alpha and beta) receptor 2	Ifnar2	15976
1439464_PM_s_at	1.51841	7.85069	8.85102	5.80966e-05	0.00930674	2.52131	testis expressed gene 10	Tex10	269536
1419728_PM_at	1.51832	8.58693	5.62554	0.000893813	0.0288403	-0.267212	chemokine (C-X-C motif) ligand 5	Cxcl5	20311
1419573_PM_a_at	1.51412	10.366	5.01023	0.00170977	0.0396294	-0.948438	lectin, galactose binding, soluble 1	Lgals1	16852
1460678_PM_at	1.50576	6.81645	7.50227	0.00016218	0.0144969	1.49557	kelch domain containing 2	Klhdc2	69554
1423870_PM_at	1.50193	6.63784	6.0224	0.000603372	0.0243634	0.143233	axin interactor, dorsalization associated	Aida	108909
1434816_PM_at	1.49505	6.64124	9.74019	3.16965e-05	0.00760119	3.10951	vacuolar protein sorting 33A (yeast)	Vps33a	77573
1448952_PM_at	1.49328	6.83318	4.571	0.00280384	0.0499479	-1.46982	chromodomain helicase DNA binding protein 3, opposite strand	Chd3os	80515
1422184_PM_a_at	1.49099	5.91776	6.20131	0.000508497	0.0227188	0.321217	adenylate kinase 1	Ak1	11636
1420929_PM_at	1.48755	7.23811	6.17672	0.000520482	0.0228896	0.297007	catenin (cadherin associated protein), alpha-like 1	Ctnnal1	54366
1431843_PM_a_at	1.48568	5.10157	4.57172	0.00280149	0.0499257	-1.46893	nuclear factor of kappa light polypeptide gene enhancer in B cells inhibitor, epsilon	Nfkbie	18037
1450627_PM_at	1.48119	6.8439	5.72351	0.000809739	0.0276534	-0.16384	progressive ankylosis	Ank	11732
1418884_PM_x_at	1.4774	9.38853	5.92265	0.000664833	0.0254092	0.0421127	tubulin, alpha 1A	Tuba1a	22142
1452280_PM_at	1.4762	7.40164	4.86403	0.00200966	0.0425388	-1.11867	FERM, RhoGEF (Arhgef) and pleckstrin domain protein 1 (chondrocyte-derived)	Farp1	223254
1452324_PM_at	1.47529	5.11716	5.25445	0.00131383	0.0347581	-0.671327	plasmacytoma variant translocation 1	Pvt1	19296
1437345_PM_a_at	1.47086	5.78664	7.01281	0.000244451	0.0166661	1.07721	Berardinelli-Seip congenital lipodystrophy 2 homolog (seipin)	Bscl2	14705
1434472_PM_at	1.46531	5.46163	6.92273	0.000264275	0.016956	0.997257	dual specificity phosphatase 3 (vaccinia virus phosphatase VH1-related)	Dusp3	72349
1430216_PM_at	1.46228	6.27474	10.2949	2.22525e-05	0.00681256	3.44593	zinc finger protein 292	Zfp292	30046
1417500_PM_a_at	1.46179	7.06824	5.0789	0.00158642	0.0380896	-0.869611	transglutaminase 2, C polypeptide	Tgm2	21817
1452743_PM_at	1.46106	6.41669	9.81641	3.0161e-05	0.00752518	3.15706	polymerase (DNA directed), epsilon 3 (p17 subunit)	Pole3	59001
1436890_PM_at	1.45895	7.25983	5.86631	0.000702632	0.0257447	-0.0155919	UDP-N-acteylglucosamine pyrophosphorylase 1-like 1	Uap1l1	227620
1442115_PM_at	1.45677	5.75507	5.38608	0.00114371	0.0323687	-0.525679	piezo-type mechanosensitive ion channel component 2	Piezo2	667742
1417164_PM_at	1.45217	7.59325	16.1089	1.19859e-06	0.00300586	5.96436	dual specificity phosphatase 10	Dusp10	63953
1423103_PM_at	1.44826	6.43971	7.07022	0.000232695	0.0163107	1.12768	regulatory factor X, 5 (influences HLA class II expression)	Rfx5	53970
1422990_PM_at	1.44641	8.55829	10.4389	2.03559e-05	0.00681256	3.52976	met proto-oncogene	Met	17295
1448763_PM_at	1.44206	6.61358	7.85981	0.000121811	0.0123012	1.7848	ATPase family, AAA domain containing 1	Atad1	67979
1428402_PM_at	1.4414	6.08618	8.53604	7.29239e-05	0.0104836	2.29711	zinc finger, CCHC domain containing 3	Zcchc3	67917
1434275_PM_at	1.44104	7.12188	7.11113	0.000224707	0.0159992	1.16342	naked cuticle 2 homolog (Drosophila)	Nkd2	72293
1426409_PM_at	1.4407	7.00934	7.83189	0.000124515	0.012449	1.7627	leucine zipper, putative tumor suppressor 2	Lzts2	226154
1449577_PM_x_at	1.43788	8.78965	8.68432	6.54661e-05	0.0099838	2.40375	tropomyosin 2, beta	Tpm2	22004
1418773_PM_at	1.436	6.83062	12.3626	6.81843e-06	0.0058246	4.52677	fatty acid desaturase 3	Fads3	60527
1431146_PM_a_at	1.43006	7.46193	11.876	8.85291e-06	0.0058246	4.29452	copine VIII	Cpne8	66871
1437101_PM_at	1.42933	6.39273	5.6988	0.000830076	0.0278888	-0.189786	large tumor suppressor 2	Lats2	50523
1419529_PM_at	1.42309	5.7381	4.78099	0.00220581	0.0443925	-1.21683	interleukin 23, alpha subunit p19	Il23a	83430
1422823_PM_at	1.42269	6.46257	6.0132	0.000608768	0.0244956	0.133958	epidermal growth factor receptor pathway substrate 8	Eps8	13860
1438463_PM_x_at	1.41967	6.00679	6.92857	0.000262935	0.016956	1.00247	zinc finger, DHHC domain containing 6	Zdhhc6	66980
1424099_PM_at	1.41885	5.41212	6.41267	0.000417373	0.0206531	0.526064	glutathione peroxidase 8 (putative)	Gpx8	69590
1436218_PM_at	1.41786	5.36329	8.08113	0.000102577	0.0115082	1.95732	leucine-rich repeat-containing G protein-coupled receptor 6	Lgr6	329252
1428647_PM_at	1.4174	7.20418	4.7486	0.00228802	0.0451082	-1.25541	pre B cell leukemia homeobox 1	Pbx1	18514
1441870_PM_s_at	1.41668	5.36179	5.6274	0.000892127	0.0288403	-0.265235	polycystic kidney disease 2	Pkd2	18764
1423649_PM_at	1.41357	6.00568	8.46791	7.66714e-05	0.0107161	2.24745	transmembrane protein 68	Tmem68	72098
1423331_PM_a_at	1.4127	4.87384	7.52015	0.000159833	0.0143155	1.51035	poliovirus receptor-related 3	Pvrl3	58998
1417953_PM_at	1.40975	6.70809	5.11915	0.00151874	0.0371989	-0.823739	family with sequence similarity 3, member C	Fam3c	27999
1416296_PM_at	1.40416	4.85633	5.14049	0.00148418	0.0366984	-0.799524	interleukin 2 receptor, gamma chain	Il2rg	16186
1429725_PM_at	1.39354	6.36387	8.36498	8.27547e-05	0.0110166	2.17161	zinc finger homeobox 3	Zfhx3	11906
1418978_PM_at	1.39304	6.27576	14.0699	2.92521e-06	0.00487626	5.25152	SAP30-binding protein-like /// SAP30 binding protein	LOC102643099 /// Sap30bp	57230 /// 102643099
1428168_PM_at	1.39122	7.42066	6.64797	0.000336913	0.0188236	0.747402	myelin protein zero-like 1	Mpzl1	68481
1417189_PM_at	1.38829	6.57471	5.91148	0.000672142	0.0254092	0.0307059	proteasome (prosome, macropain) activator subunit 2 (PA28 beta)	Psme2	19188
1424721_PM_at	1.38656	5.92436	7.3034	0.000191091	0.0152389	1.32881	microfibrillar-associated protein 3	Mfap3	216760
1448639_PM_a_at	1.38299	5.49067	10.4079	2.07476e-05	0.00681256	3.51186	spermatogenesis associated 5	Spata5	57815
1425902_PM_a_at	1.3802	7.80853	7.31565	0.000189151	0.0152233	1.3392	nuclear factor of kappa light polypeptide gene enhancer in B cells 2, p49/p100	Nfkb2	18034
1440331_PM_at	1.38011	6.02874	9.72944	3.19201e-05	0.00760119	3.10277	3-ketodihydrosphingosine reductase	Kdsr	70750
1456056_PM_a_at	1.37371	7.20043	10.0851	2.53853e-05	0.0072675	3.32131	family with sequence similarity 21	Fam21	28006
1426065_PM_a_at	1.37224	7.49387	6.10065	0.000559625	0.023609	0.221597	tribbles homolog 3 (Drosophila)	Trib3	228775
1456573_PM_x_at	1.37103	4.12821	4.8968	0.00193768	0.0418512	-1.08024	nicotinamide nucleotide transhydrogenase	Nnt	18115
1452045_PM_at	1.36729	4.76662	7.11494	0.000223979	0.0159973	1.16674	zinc finger protein 281	Zfp281	226442
1426639_PM_a_at	1.36648	7.94337	10.3437	2.15874e-05	0.00681256	3.47453	transcription factor 7 like 2, T cell specific, HMG box	Tcf7l2	21416
1416308_PM_at	1.36626	7.02657	5.75834	0.000782017	0.0271965	-0.127417	UDP-glucose dehydrogenase	Ugdh	22235
1418911_PM_s_at	1.36533	5.24679	6.91228	0.000266691	0.0170074	0.987916	acyl-CoA synthetase long-chain family member 4	Acsl4	50790
1422178_PM_a_at	1.36096	6.42912	5.3265	0.00121745	0.0334677	-0.591285	RAB17, member RAS oncogene family	Rab17	19329
1417327_PM_at	1.35217	5.8851	10.2889	2.23358e-05	0.00681256	3.44241	caveolin 2	Cav2	12390
1428859_PM_at	1.35182	7.08496	6.17148	0.000523076	0.0228896	0.291839	polyamine oxidase (exo-N4-amino)	Paox	212503
1421171_PM_at	1.35172	6.65411	6.23318	0.000493422	0.0224532	0.352477	a disintegrin and metallopeptidase domain 12 (meltrin alpha)	Adam12	11489
1418675_PM_at	1.35031	6.28773	5.90068	0.00067929	0.0254092	0.0196697	oncostatin M receptor	Osmr	18414
1423373_PM_at	1.34947	6.87844	8.78253	6.10039e-05	0.00956172	2.47331	ribonuclease P/MRP 30 subunit	Rpp30	54364
1432417_PM_a_at	1.34905	5.53924	5.6351	0.000885194	0.0286877	-0.257068	tetraspanin 2	Tspan2	70747
1438200_PM_at	1.34165	7.65322	5.51678	0.000998811	0.0302194	-0.383575	sulfatase 1	Sulf1	240725
1455597_PM_at	1.34117	5.69347	6.43939	0.000407227	0.0204934	0.551544	mitogen-activated protein kinase kinase kinase 2	Map3k2	26405
1437304_PM_at	1.33683	7.56297	8.38716	8.13983e-05	0.0109011	2.18804	Casitas B-lineage lymphoma b	Cblb	208650
1433656_PM_a_at	1.33604	8.00693	5.95785	0.000642374	0.0249978	0.077953	guanine nucleotide binding protein-like 3 (nucleolar)	Gnl3	30877
1450107_PM_a_at	1.33554	6.28129	6.14113	0.000538398	0.0232254	0.261822	renin binding protein	Renbp	19703
1455237_PM_at	1.33539	6.88424	5.77429	0.000769682	0.0270593	-0.110797	ubiquitin specific peptidase 36	Usp36	72344
1421117_PM_at	1.33397	7.16733	7.86683	0.000121141	0.0122886	1.79035	dystonin	Dst	13518
1422643_PM_at	1.32839	6.23922	11.906	8.70904e-06	0.0058246	4.30921	monooxygenase, DBH-like 1	Moxd1	59012
1451532_PM_s_at	1.32465	5.79045	5.5071	0.0010088	0.0303589	-0.39401	six transmembrane epithelial antigen of the prostate 1	Steap1	70358
1455711_PM_at	1.32353	6.41155	7.40271	0.000175983	0.0149044	1.41262	deltex 4 homolog (Drosophila)	Dtx4	207521
1424290_PM_at	1.32272	4.79831	6.06021	0.000581772	0.0239615	0.181199	oxidative stress induced growth inhibitor family member 2	Osgin2	209212
1426454_PM_at	1.31791	6.71331	8.07068	0.000103403	0.0115082	1.94929	Rho, GDP dissociation inhibitor (GDI) beta	Arhgdib	11857
1450724_PM_at	1.31779	6.42343	11.0571	1.4058e-05	0.00652582	3.87411	family with sequence similarity 126, member A	Fam126a	84652
1434657_PM_at	1.31608	6.63673	4.95902	0.00180874	0.0405701	-1.00769	glutaminase	Gls	14660
1440248_PM_at	1.31565	5.15954	13.3576	4.11278e-06	0.00487626	4.96507	cancer susceptibility candidate 4	Casc4	319996
1434027_PM_at	1.31495	5.73258	8.06621	0.00010376	0.0115082	1.94584	regulator of calcineurin 3	Rcan3	53902
1426719_PM_at	1.31464	9.28377	6.68751	0.000325188	0.0185345	0.783923	amyloid beta (A4) precursor protein-binding, family B, member 2	Apbb2	11787
1428084_PM_at	1.31291	6.12692	5.0008	0.00172754	0.0397933	-0.959326	KRR1, small subunit (SSU) processome component, homolog (yeast)	Krr1	52705
1455134_PM_at	1.31093	6.46315	7.32454	0.000187756	0.0152233	1.34674	transmembrane protein 245	Tmem245	242474
1428828_PM_at	1.30702	6.20132	6.07266	0.000574851	0.023826	0.193658	RPA interacting protein	Rpain	69723
1428291_PM_at	1.30544	6.73117	12.1176	7.76688e-06	0.0058246	4.41141	exosome component 8	Exosc8	69639
1418799_PM_a_at	1.30205	10.889	4.73604	0.0023208	0.045367	-1.2704	collagen, type XVII, alpha 1	Col17a1	12821
1426397_PM_at	1.29292	6.94938	6.71593	0.000317046	0.0183267	0.810052	transforming growth factor, beta receptor II	Tgfbr2	21813
1455111_PM_at	1.29056	5.74286	5.62574	0.000893633	0.0288403	-0.267001	Yip1 domain family, member 6	Yipf6	77929
1433506_PM_at	1.28728	5.71025	14.4286	2.47907e-06	0.00466282	5.3879	leucine rich repeat containing 8D	Lrrc8d	231549
1452112_PM_a_at	1.28664	7.21663	6.0237	0.000602617	0.0243634	0.144536	RNA binding motif protein 4B	Rbm4b	66704
1434880_PM_at	1.28375	6.90387	11.1338	1.3444e-05	0.00649141	3.91519	ets variant 6	Etv6	14011
1424982_PM_a_at	1.28281	6.91323	7.70639	0.000137546	0.013044	1.66232	CDK2 associated, cullin domain 1	Cacul1	78832
1455171_PM_at	1.2813	6.649	5.74212	0.000794795	0.0274086	-0.144362	suppressor of variegation 4-20 homolog 1 (Drosophila)	Suv420h1	225888
1422443_PM_at	1.27558	8.28719	7.98381	0.000110575	0.0119413	1.88207	X-prolyl aminopeptidase (aminopeptidase P) 1, soluble	Xpnpep1	170750
1417622_PM_at	1.27549	6.18262	10.3576	2.14022e-05	0.00681256	3.48264	solute carrier family 12, member 2	Slc12a2	20496
1437627_PM_at	1.27521	6.26673	4.95349	0.00181981	0.0405701	-1.01412	mex3 homolog D (C. elegans)	Mex3d	237400
1441811_PM_x_at	1.27508	6.83333	7.00883	0.00024529	0.0166661	1.07371	transmembrane protein 176A	Tmem176a	66058
1416229_PM_at	1.27482	7.49555	6.76654	0.00030311	0.017906	0.856342	riboflavin kinase	Rfk	54391
1426708_PM_at	1.27408	7.80842	4.59735	0.00271975	0.0491285	-1.4377	anthrax toxin receptor 2	Antxr2	71914
1448519_PM_at	1.27043	7.06113	5.2214	0.00136087	0.0350434	-0.708308	TEA domain family member 2	Tead2	21677
1418622_PM_at	1.26859	9.73805	8.61645	6.87664e-05	0.0101655	2.35518	RAB2A, member RAS oncogene family	Rab2a	59021
1455746_PM_at	1.26844	5.39572	7.04567	0.000237642	0.0164904	1.10615	kinesin family member 13A	Kif13a	16553
1417293_PM_at	1.26662	8.60627	14.1652	2.79829e-06	0.00487626	5.28826	heparan sulfate 6-O-sulfotransferase 1	Hs6st1	50785
1455308_PM_at	1.26638	6.36704	7.31488	0.000189272	0.0152233	1.33855	anoctamin 6	Ano6	105722
1426223_PM_at	1.26609	6.53133	8.46673	7.67376e-05	0.0107161	2.24659	tetratricopeptide repeat domain 39C	Ttc39c	72747
1444706_PM_at	1.26512	7.05657	11.6598	9.97348e-06	0.0058246	4.18725	neuron navigator 2	Nav2	78286
1416454_PM_s_at	1.26372	6.01852	5.56195	0.000953609	0.0297472	-0.335039	actin, alpha 2, smooth muscle, aorta	Acta2	11475
1421002_PM_at	1.26261	7.64147	9.45304	3.83365e-05	0.00797487	2.92643	angiopoietin-like 2	Angptl2	26360
1437500_PM_at	1.25917	4.43975	9.19175	4.5783e-05	0.00847005	2.75425	nucleolar complex associated 3 homolog (S. cerevisiae)	Noc3l	57753
1422818_PM_at	1.25915	5.23915	9.8073	3.03401e-05	0.00752518	3.1514	neural precursor cell expressed, developmentally down-regulated gene 9	Nedd9	18003
1427918_PM_a_at	1.25877	5.67837	5.70825	0.000822231	0.0278363	-0.179853	ras homolog gene family, member Q	Rhoq	104215
1417376_PM_a_at	1.2555	6.34869	4.87264	0.00199046	0.042326	-1.10855	cell adhesion molecule 1	Cadm1	54725
1420505_PM_a_at	1.25493	5.09515	5.96298	0.000639172	0.0249556	0.0831636	syntaxin binding protein 1	Stxbp1	20910
1429029_PM_at	1.2531	7.91945	7.80559	0.000127126	0.0125571	1.74179	sphingomyelin synthase 2	Sgms2	74442
1438487_PM_s_at	1.25212	5.68357	8.36138	8.29768e-05	0.0110166	2.16895	zinc finger, ZZ domain containing 3	Zzz3	108946
1455108_PM_at	1.25105	7.21642	6.42503	0.000412644	0.0205371	0.537863	eukaryotic translation initiation factor 4E member 2	Eif4e2	26987
1455057_PM_at	1.25049	6.14468	8.50374	7.46741e-05	0.0106336	2.27362	guanine monophosphate synthetase	Gmps	229363
1429114_PM_at	1.24809	7.80272	6.09467	0.000562835	0.023609	0.215644	SEC14 and spectrin domains 1	Sestd1	228071
1424129_PM_at	1.24534	7.53638	7.82425	0.000125267	0.0124701	1.75663	major facilitator superfamily domain containing 1	Mfsd1	66868
1450134_PM_at	1.24435	6.43673	11.2777	1.2374e-05	0.00632119	3.99122	lysyl oxidase-like 4	Loxl4	67573
1437226_PM_x_at	1.24334	9.0446	5.01114	0.00170808	0.039622	-0.947394	MARCKS-like 1	Marcksl1	17357
1449011_PM_at	1.24316	4.7752	5.21627	0.00136834	0.0351754	-0.714059	solute carrier family 12, member 7	Slc12a7	20499
1418346_PM_at	1.24188	6.25495	5.0735	0.00159575	0.0382142	-0.875785	insulin-like 6	Insl6	27356
1437290_PM_at	1.24136	5.60007	6.49829	0.000385822	0.019994	0.607407	inositol monophosphatase domain containing 1	Impad1	242291
1424398_PM_at	1.24037	4.7535	11.3098	1.21487e-05	0.00632119	4.00802	DEAH (Asp-Glu-Ala-His) box polypeptide 36	Dhx36	72162
1451629_PM_at	1.23982	6.82474	9.34386	4.12665e-05	0.00813678	2.85514	limb-bud and heart	Lbh	77889
1423905_PM_at	1.23934	5.54728	8.29764	8.70305e-05	0.0112323	2.12147	poliovirus receptor	Pvr	52118
1452039_PM_a_at	1.23899	6.14287	5.9004	0.00067948	0.0254092	0.0193767	Brca1 associated protein 1	Bap1	104416
1418741_PM_at	1.23784	8.08437	6.39829	0.000422955	0.0207489	0.512303	integrin beta 7	Itgb7	16421
1437322_PM_at	1.23745	7.97085	7.29052	0.000193156	0.015297	1.31786	predicted gene 21992 /// RNA binding motif protein 4	Gm21992 /// Rbm4	19653 /// 102902673
1436269_PM_s_at	1.23607	6.76603	11.6693	9.921e-06	0.0058246	4.19202	HtrA serine peptidase 2	Htra2	64704
1428636_PM_at	1.22911	5.15203	5.64538	0.000876023	0.0286347	-0.246164	six transmembrane epithelial antigen of prostate 2	Steap2	74051
1435821_PM_s_at	1.22882	5.99081	8.08797	0.00010204	0.0115082	1.96258	protein phosphatase 1, regulatory (inhibitor) subunit 8	Ppp1r8	100336
1424130_PM_a_at	1.22859	8.61994	6.38797	0.000427011	0.0207489	0.502417	polymerase I and transcript release factor	Ptrf	19285
1431369_PM_at	1.22857	6.87178	7.4916	0.000163598	0.0145661	1.48673	ArfGAP with SH3 domain, ankyrin repeat and PH domain 2	Asap2	211914
1416917_PM_at	1.22826	7.45138	8.26206	8.9391e-05	0.0113922	2.0948	RIKEN cDNA 1700123O20 gene	1700123O20Rik	58248
1429612_PM_at	1.22798	7.1586	6.30484	0.000461328	0.0216187	0.422284	echinoderm microtubule associated protein like 4	Eml4	78798
1418321_PM_at	1.22745	5.51245	5.60781	0.000910053	0.029094	-0.286067	enoyl-Coenzyme A delta isomerase 1	Eci1	13177
1436512_PM_at	1.22697	9.33572	6.99561	0.000248103	0.0166661	1.06202	ADP-ribosylation factor-like 4C	Arl4c	320982
1426270_PM_at	1.22278	4.25278	5.82494	0.000731933	0.026411	-0.0582545	structural maintenance of chromosomes 5	Smc5	226026
1448797_PM_at	1.21876	6.24856	8.23387	9.13128e-05	0.0114487	2.07359	ELK3, member of ETS oncogene family	Elk3	13713
1417010_PM_at	1.21418	7.52897	6.67427	0.000329062	0.0186533	0.771715	zinc finger and BTB domain containing 18	Zbtb18	30928
1428608_PM_at	1.20888	8.17615	8.24952	9.024e-05	0.0114425	2.08538	myosin, light chain 12B, regulatory	Myl12b	67938
1436173_PM_at	1.20765	5.63658	7.10504	0.000225876	0.0160319	1.15811	deleted in liver cancer 1	Dlc1	50768
1418014_PM_a_at	1.20696	8.62084	5.86987	0.000700171	0.0256963	-0.0119293	UDP-Gal:betaGlcNAc beta 1,4- galactosyltransferase, polypeptide 1	B4galt1	14595
1434056_PM_a_at	1.20525	8.46234	7.36789	0.00018112	0.015057	1.38336	NADH dehydrogenase (ubiquinone) 1 beta subcomplex, 6	Ndufb6	230075
1434988_PM_x_at	1.20235	9.76551	5.30033	0.00125151	0.0340326	-0.620267	aldehyde dehydrogenase 2, mitochondrial	Aldh2	11669
1423332_PM_at	1.20214	9.32815	11.9178	8.65287e-06	0.0058246	4.315	syndecan binding protein	Sdcbp	53378
1448108_PM_at	1.2014	5.13249	4.60174	0.00270601	0.0490383	-1.43235	serine incorporator 1	Serinc1	56442
1456615_PM_a_at	1.19916	7.09059	5.69194	0.000835826	0.0279896	-0.197009	bromodomain PHD finger transcription factor	Bptf	207165
1448361_PM_at	1.19803	7.87768	5.52284	0.000992608	0.0301125	-0.377046	tetratricopeptide repeat domain 3	Ttc3	22129
1449145_PM_a_at	1.19653	7.41141	5.0915	0.00156488	0.0378302	-0.855226	caveolin 1, caveolae protein	Cav1	12389
1448689_PM_at	1.19335	8.72394	9.16953	4.64889e-05	0.0085275	2.73935	related RAS viral (r-ras) oncogene homolog 2	Rras2	66922
1424476_PM_at	1.19132	5.52957	6.65045	0.000336164	0.0188236	0.749696	calcium/calmodulin-dependent protein kinase kinase 2, beta	Camkk2	207565
1424048_PM_a_at	1.18967	8.00964	5.57918	0.000936973	0.0294745	-0.3166	cytochrome b5 reductase 1	Cyb5r1	72017
1428269_PM_a_at	1.1894	5.44828	12.4598	6.47914e-06	0.0058246	4.57172	glycosyltransferase 8 domain containing 1	Glt8d1	76485
1452772_PM_at	1.18547	6.16579	6.53131	0.000374378	0.0198122	0.638534	tankyrase, TRF1-interacting ankyrin-related ADP-ribose polymerase 2	Tnks2	74493
1421296_PM_at	1.18511	5.03209	5.45186	0.00106804	0.0312864	-0.45385	tumor necrosis factor receptor superfamily, member 10b	Tnfrsf10b	21933
1425282_PM_at	1.18384	5.06194	7.06103	0.000234533	0.0163886	1.11963	ring finger protein 144B	Rnf144b	218215
1455841_PM_s_at	1.18373	6.24561	9.85459	2.94238e-05	0.00752518	3.18072	glutamate-rich WD repeat containing 1	Grwd1	101612
1444089_PM_at	1.18262	5.00462	11.7756	9.35407e-06	0.0058246	4.24506	spectrin beta, non-erythrocytic 1	Sptbn1	20742
1427746_PM_x_at	1.18239	9.94544	4.80324	0.00215125	0.0439609	-1.19042	histocompatibility 2, K1, K region	H2-K1	14972
1447903_PM_x_at	1.18152	5.47372	7.8112	0.000126564	0.012529	1.74626	adaptor-related protein complex 1, sigma 2 subunit	Ap1s2	108012
1452867_PM_at	1.18053	7.13561	5.98964	0.000622824	0.02467	0.110171	collagen, type IV, alpha 3 (Goodpasture antigen) binding protein	Col4a3bp	68018
1434630_PM_at	1.18047	5.49588	7.47962	0.000165209	0.0145731	1.47679	ankyrin repeat domain 28	Ankrd28	105522
1451956_PM_a_at	1.17866	6.66253	5.00817	0.00171364	0.0396834	-0.950816	sigma non-opioid intracellular receptor 1	Sigmar1	18391
1449200_PM_at	1.17844	5.64704	5.69591	0.000832493	0.0279402	-0.192828	nucleoporin 155	Nup155	170762
1420114_PM_s_at	1.17657	5.70648	9.62276	3.42396e-05	0.00769406	3.0354	coordinator of PRMT5, differentiation stimulator	Coprs	66423
1428869_PM_at	1.17609	7.29888	5.87608	0.000695908	0.0256441	-0.0055549	nucleolar and coiled-body phosphoprotein 1	Nolc1	70769
1437566_PM_at	1.17578	5.20166	5.0488	0.00163923	0.0388702	-0.904081	guanine nucleotide binding protein-like 2 (nucleolar)	Gnl2	230737
1425680_PM_a_at	1.17517	6.66213	6.32259	0.000453748	0.021403	0.439467	beta-transducin repeat containing protein	Btrc	12234
1436305_PM_at	1.17251	5.75541	6.51124	0.000381287	0.0199683	0.61963	ring finger protein 217	Rnf217	268291
1433879_PM_a_at	1.17193	6.42327	7.38103	0.000179162	0.0149769	1.39442	mitogen-activated protein kinase 1 interacting protein 1-like	Mapk1ip1l	218975
1454861_PM_at	1.17045	6.77349	12.746	5.5873e-06	0.00532563	4.70126	taxilin alpha	Txlna	109658
1452012_PM_a_at	1.16882	7.07662	6.365	0.000436198	0.0209283	0.480362	exosome component 1	Exosc1	66583
1436984_PM_at	1.16869	5.63165	8.48695	7.56022e-05	0.0107161	2.26137	abl-interactor 2	Abi2	329165
1424095_PM_at	1.16805	7.69793	10.719	1.71716e-05	0.00652582	3.68883	RNA 3'-terminal phosphate cyclase	Rtca	66368
1438212_PM_at	1.16765	6.69506	5.18818	0.00141006	0.0357042	-0.745641	ubiquitin specific peptidase 37	Usp37	319651
1425701_PM_a_at	1.16716	5.29242	8.00388	0.000108869	0.0118815	1.89766	regulator of G-protein signaling 3	Rgs3	50780
1455682_PM_at	1.16459	9.14848	4.88954	0.00195337	0.0418978	-1.08873	v-abl Abelson murine leukemia viral oncogene 2 (arg, Abelson-related gene)	Abl2	11352
1454877_PM_at	1.16338	7.17716	5.29889	0.00125342	0.0340326	-0.621872	SERTA domain containing 4	Sertad4	214791
1424015_PM_at	1.16338	5.63155	7.81995	0.000125693	0.0124701	1.75321	DENN/MADD domain containing 5A	Dennd5a	19347
1430289_PM_a_at	1.1603	6.28239	7.07242	0.000232257	0.0163053	1.12961	WD repeat domain 77	Wdr77	70465
1421997_PM_s_at	1.15929	9.40696	4.84546	0.00205179	0.042999	-1.14053	integrin alpha 3	Itga3	16400
1420635_PM_a_at	1.15393	8.25885	4.95589	0.001815	0.0405701	-1.01133	T cell, immune regulator 1, ATPase, H+ transporting, lysosomal V0 protein A3	Tcirg1	27060
1423470_PM_at	1.15344	5.09933	5.89958	0.000680023	0.0254092	0.0185442	polypyrimidine tract binding protein 2	Ptbp2	56195
1418296_PM_at	1.15163	7.47243	5.21161	0.00137517	0.0352273	-0.719293	FXYD domain-containing ion transport regulator 5	Fxyd5	18301
1450114_PM_at	1.15156	5.34315	10.7496	1.6859e-05	0.00652582	3.70592	kinase suppressor of ras 1	Ksr1	16706
1452603_PM_at	1.15082	6.88989	8.38345	8.16234e-05	0.0109011	2.1853	deleted in primary ciliary dyskinesia	Dpcd	226162
1452338_PM_s_at	1.14791	5.93608	7.5894	0.0001511	0.0138615	1.56728	intersectin 1 (SH3 domain protein 1A)	Itsn1	16443
1460141_PM_at	1.1469	5.83862	7.4417	0.000170425	0.0147266	1.44523	ferric-chelate reductase 1	Frrs1	20321
1450629_PM_at	1.14333	8.05645	5.33211	0.00121028	0.0334149	-0.585083	LIM domain and actin binding 1	Lima1	65970
1418364_PM_a_at	1.14249	10.5458	5.58806	0.000928527	0.0294374	-0.307115	ferritin light polypeptide 1 /// ferritin light polypeptide 2, pseudogene /// ferritin light chain 1	Ftl1 /// Ftl2-ps /// LOC100862446	14325 /// 14337 /// 100862446
1435879_PM_at	1.14231	4.88708	7.48331	0.000164711	0.0145731	1.47985	thymoma viral proto-oncogene 3	Akt3	23797
1452768_PM_at	1.14206	6.53299	4.70822	0.0023953	0.0461959	-1.30372	testis expressed gene 261	Tex261	21766
1437026_PM_at	1.14055	7.59305	10.6976	1.73938e-05	0.00652582	3.67685	thiosulfate sulfurtransferase (rhodanese)-like domain containing 2	Tstd2	272027
1436729_PM_at	1.13226	8.19286	5.39821	0.00112932	0.0321023	-0.512389	actin filament associated protein 1	Afap1	70292
1417419_PM_at	1.13177	7.08182	10.9642	1.48442e-05	0.00652582	3.82391	cyclin D1	Ccnd1	12443
1430083_PM_at	1.13006	5.59177	4.87545	0.00198424	0.0422901	-1.10525	RIKEN cDNA 2610307P16 gene	2610307P16Rik	72518
1416687_PM_at	1.12951	6.53192	8.30727	8.64042e-05	0.0112323	2.12866	procollagen lysine, 2-oxoglutarate 5-dioxygenase 2	Plod2	26432
1436124_PM_at	1.1291	4.647	5.01003	0.00171015	0.0396294	-0.948672	phosphate cytidylyltransferase 1, choline, beta isoform	Pcyt1b	236899
1418520_PM_at	1.12694	8.09369	5.10102	0.00154882	0.0376293	-0.844372	trans-golgi network protein /// trans-golgi network protein 2	Tgoln1 /// Tgoln2	22134 /// 22135
1439381_PM_x_at	1.12658	7.47361	11.657	9.98868e-06	0.0058246	4.18588	MARVEL (membrane-associating) domain containing 1	Marveld1	277010
1460642_PM_at	1.12293	7.22161	6.28546	0.00046977	0.0218618	0.403469	TNF receptor associated factor 4	Traf4	22032
1428149_PM_at	1.12274	4.6683	6.48526	0.000390447	0.020023	0.595082	coronin 7	Coro7	78885
1434746_PM_at	1.12264	6.20652	6.05426	0.00058511	0.0240247	0.175241	MAX gene associated	Mga	29808
1454991_PM_at	1.12151	8.17826	9.24801	4.40499e-05	0.00831991	2.79179	solute carrier family 7 (cationic amino acid transporter, y+ system), member 1	Slc7a1	11987
1419741_PM_at	1.11993	7.84731	8.11024	0.000100314	0.0115082	1.97966	suppressor of Ty 16	Supt16	114741
1422516_PM_a_at	1.11822	6.32217	9.34345	4.12778e-05	0.00813678	2.85488	fibroblast growth factor (acidic) intracellular binding protein	Fibp	58249
1418516_PM_at	1.11767	7.76041	8.56803	7.12369e-05	0.0103435	2.32028	metal response element binding transcription factor 2	Mtf2	17765
1433891_PM_at	1.11744	6.70408	5.62017	0.000898696	0.0289565	-0.272916	leucine-rich repeat-containing G protein-coupled receptor 4	Lgr4	107515
1434036_PM_at	1.1169	6.22577	6.68809	0.00032502	0.0185345	0.784455	metastasis suppressor 1	Mtss1	211401
1427923_PM_at	1.11662	5.76431	5.2523	0.00131684	0.0347581	-0.673733	zinc metallopeptidase, STE24	Zmpste24	230709
1454650_PM_at	1.1161	6.59006	6.76608	0.000303232	0.017906	0.855925	tripartite motif-containing 35	Trim35	66854
1423083_PM_at	1.1153	5.16053	13.1862	4.4755e-06	0.00487626	4.89288	RAB33B, member RAS oncogene family	Rab33b	19338
1428385_PM_at	1.11371	7.21297	5.40893	0.00111676	0.0319138	-0.500656	membrane-associated ring finger (C3HC4) 8	March8	71779
1455429_PM_at	1.11323	4.76187	6.76257	0.000304177	0.0179253	0.852725	family with sequence similarity 160, member B1	Fam160b1	226252
1419546_PM_at	1.11305	7.0224	5.83024	0.000728098	0.0263322	-0.0527675	ATPase, H+ transporting, lysosomal V1 subunit C1	Atp6v1c1	66335
1425529_PM_s_at	1.11296	9.88327	7.03511	0.000239806	0.0165322	1.09686	WW domain binding protein 1 like	Wbp1l	226178
1433857_PM_at	1.11175	9.9131	11.1244	1.35175e-05	0.00649141	3.91018	FAT tumor suppressor homolog 1 (Drosophila)	Fat1	14107
1449664_PM_s_at	1.11124	5.85381	13.612	3.63449e-06	0.00487626	5.06987	ring finger protein 20	Rnf20	109331
1427094_PM_at	1.11028	6.34291	6.82137	0.000288786	0.0175688	0.906143	polymerase (DNA directed), epsilon 2 (p59 subunit)	Pole2	18974
1417139_PM_at	1.10911	5.12051	10.3309	2.17601e-05	0.00681256	3.46702	DSN1, MIND kinetochore complex component, homolog (S. cerevisiae)	Dsn1	66934
1415936_PM_at	1.10892	8.06428	10.4	2.08496e-05	0.00681256	3.50725	breast cancer anti-estrogen resistance 3	Bcar3	29815
1452154_PM_at	1.1047	8.38597	7.19654	0.000209012	0.0156615	1.23739	isoleucine-tRNA synthetase	Iars	105148
1416628_PM_at	1.10417	7.39079	7.47914	0.000165274	0.0145731	1.47639	nuclear RNA export factor 1 /// transmembrane protein 223	Nxf1 /// Tmem223	53319 /// 66836
1416356_PM_at	1.10394	5.85304	5.75838	0.000781991	0.0271965	-0.127382	guanosine monophosphate reductase 2	Gmpr2	105446
1452814_PM_at	1.10344	8.7392	10.8659	1.57311e-05	0.00652582	3.77021	copine III	Cpne3	70568
1423274_PM_at	1.10157	5.69203	10.0884	2.53331e-05	0.0072675	3.32326	integrator complex subunit 6	Ints6	18130
1416572_PM_at	1.10135	7.03897	5.79874	0.000751189	0.0266584	-0.0853835	matrix metallopeptidase 14 (membrane-inserted)	Mmp14	17387
1449893_PM_a_at	1.09837	5.83418	6.03531	0.000595898	0.0242672	0.156216	leucine-rich repeats and immunoglobulin-like domains 1	Lrig1	16206
1427512_PM_a_at	1.09774	10.2747	5.54463	0.000970668	0.0299092	-0.353619	laminin, alpha 3	Lama3	16774
1438550_PM_x_at	1.09681	5.30931	4.58641	0.00275432	0.0494167	-1.45102	serine racemase	Srr	27364
1452037_PM_at	1.09608	7.39745	6.60047	0.000351633	0.0192484	0.703274	mannoside acetylglucosaminyltransferase 2	Mgat2	217664
1417723_PM_at	1.09512	6.85415	4.77752	0.00221446	0.0443963	-1.22095	ubiquitin-conjugating enzyme E2J 1	Ube2j1	56228
1424518_PM_at	1.09422	8.03633	13.4814	3.87156e-06	0.00487626	5.01643	apolipoprotein L 9a /// apolipoprotein L 9b	Apol9a /// Apol9b	71898 /// 223672
1452414_PM_s_at	1.0938	6.2083	5.79532	0.000753747	0.0267071	-0.0889344	coiled-coil domain containing 86	Ccdc86	108673
1431096_PM_at	1.09319	5.17448	6.38801	0.000426993	0.0207489	0.502461	integrator complex subunit 8	Ints8	72656
1432042_PM_a_at	1.09279	8.22414	7.97501	0.000111332	0.0119418	1.87521	smu-1 suppressor of mec-8 and unc-52 homolog (C. elegans)	Smu1	74255
1432097_PM_a_at	1.0915	6.34218	13.2249	4.3904e-06	0.00487626	4.90931	DNA cross-link repair 1A, PSO2 homolog (S. cerevisiae)	Dclre1a	55947
1433594_PM_at	1.09135	7.67743	8.40831	8.01291e-05	0.0108612	2.20366	COMM domain containing 2	Commd2	52245
1415840_PM_at	1.09009	5.87561	9.37677	4.03571e-05	0.00813348	2.87674	ELOVL family member 5, elongation of long chain fatty acids (yeast)	Elovl5	68801
1437688_PM_x_at	1.08884	10.4107	8.16157	9.64596e-05	0.0114487	2.01884	ATPase, H+ transporting, lysosomal accessory protein 2	Atp6ap2	70495
1416661_PM_at	1.08849	8.48262	5.64003	0.000880783	0.0286877	-0.251838	eukaryotic translation initiation factor 3, subunit A	Eif3a	13669
1451227_PM_a_at	1.08801	6.51163	12.1561	7.60811e-06	0.0058246	4.42977	solute carrier family 10 (sodium/bile acid cotransporter family), member 3	Slc10a3	214601
1434822_PM_at	1.08704	6.31887	6.09783	0.000561138	0.023609	0.218788	periphilin 1	Pphln1	223828
1417638_PM_at	1.08612	4.76298	10.2916	2.22975e-05	0.00681256	3.44402	left right determination factor 1	Lefty1	13590
1453683_PM_a_at	1.08307	7.12043	7.41791	0.000173792	0.0148403	1.42535	centrosomal protein 55	Cep55	74107
1421323_PM_a_at	1.08249	8.67334	8.46171	7.7023e-05	0.0107161	2.24291	GTPase activating protein (SH3 domain) binding protein 2	G3bp2	23881
1423192_PM_at	1.08213	4.74947	5.35331	0.00118363	0.0329816	-0.561701	paraspeckle protein 1	Pspc1	66645
1429692_PM_s_at	1.08049	4.92574	4.60755	0.00268795	0.0489458	-1.42529	GTP cyclohydrolase 1	Gch1	14528
1450417_PM_a_at	1.08021	4.13065	4.77609	0.00221804	0.0443963	-1.22266	ribosomal protein S20	Rps20	67427
1451924_PM_a_at	1.07813	5.53793	4.66658	0.00251181	0.0473031	-1.35381	endothelin 1	Edn1	13614
1460338_PM_a_at	1.07782	5.6144	5.92079	0.000666041	0.0254092	0.0402199	cytokine receptor-like factor 3	Crlf3	54394
1421043_PM_s_at	1.07667	7.39867	10.1073	2.50317e-05	0.0072675	3.33462	rho/rac guanine nucleotide exchange factor (GEF) 2	Arhgef2	16800
1456079_PM_x_at	1.07391	7.198	6.18885	0.000514531	0.0228157	0.308959	apurinic/apyrimidinic endonuclease 1	Apex1	11792
1416585_PM_at	1.0736	7.48199	6.67955	0.000327512	0.0186199	0.776582	RuvB-like protein 1	Ruvbl1	56505
1433663_PM_s_at	1.07321	7.47161	6.53175	0.000374228	0.0198122	0.638948	nuclear cap binding protein subunit 1	Ncbp1	433702
1442277_PM_at	1.07288	8.85506	5.02336	0.00168539	0.0392976	-0.933316	choline kinase alpha	Chka	12660
1421891_PM_at	1.07274	6.04809	9.81808	3.01284e-05	0.00752518	3.1581	ST3 beta-galactoside alpha-2,3-sialyltransferase 2	St3gal2	20444
1434948_PM_at	1.07169	4.47407	8.15582	9.68828e-05	0.0114487	2.01446	RAB11 family interacting protein 2 (class I)	Rab11fip2	74998
1453172_PM_at	1.07154	7.15494	10.0364	2.61833e-05	0.00729593	3.29191	heat shock protein 70 family, member 13	Hspa13	110920
1436979_PM_x_at	1.07109	7.95946	8.66287	6.64894e-05	0.0100381	2.38844	RNA binding motif protein 14	Rbm14	56275
1428531_PM_at	1.07012	7.10641	8.10385	0.000100805	0.0115082	1.97476	integrator complex subunit 7	Ints7	77065
1416844_PM_at	1.06997	6.25462	6.55853	0.000365235	0.019531	0.664083	protein arginine N-methyltransferase 2	Prmt2	15468
1433869_PM_at	1.06951	9.40084	5.17069	0.00143675	0.0361517	-0.765356	ZXD family zinc finger C	Zxdc	80292
1437295_PM_at	1.06894	6.02061	7.42421	0.000172893	0.0148333	1.43062	protein kinase N2	Pkn2	109333
1428883_PM_at	1.06849	7.1217	8.1651	9.62011e-05	0.0114487	2.02152	transmembrane protein 57	Tmem57	66146
1428905_PM_at	1.06825	6.9468	6.97836	0.000251826	0.0168161	1.04675	Ras-related GTP binding A	Rraga	68441
1416270_PM_at	1.06731	8.06631	9.46316	3.80771e-05	0.00795758	2.93299	polymerase (RNA) II (DNA directed) polypeptide G	Polr2g	67710
1424611_PM_x_at	1.06729	6.9993	5.80852	0.000743939	0.0265621	-0.0752503	TruB pseudouridine (psi) synthase homolog 2 (E. coli)	Trub2	227682
1435731_PM_x_at	1.06688	6.02208	5.97704	0.000630491	0.0247487	0.097418	peroxiredoxin 4	Prdx4	53381
1422544_PM_at	1.06258	6.87424	5.6641	0.000859605	0.0284353	-0.226362	myosin X	Myo10	17909
1436515_PM_at	1.06236	4.9061	5.79668	0.000752734	0.0266922	-0.0875297	BTB and CNC homology 2	Bach2	12014
1422984_PM_at	1.06114	7.22471	7.84726	0.000123017	0.0123731	1.77488	CAP-GLY domain containing linker protein 2	Clip2	269713
1434887_PM_at	1.0595	5.10815	11.339	1.19479e-05	0.00632119	4.02324	neuronal calcium sensor 1	Ncs1	14299
1426695_PM_at	1.05536	6.07056	4.69764	0.00242432	0.046529	-1.31642	RIKEN cDNA 9030624J02 gene	9030624J02Rik	71517
1424920_PM_at	1.05522	7.47829	5.94022	0.000653514	0.0252311	0.0600237	solute carrier family 37 (glycerol-3-phosphate transporter), member 3	Slc37a3	72144
1455311_PM_at	1.05412	5.22178	6.1377	0.000540158	0.0232408	0.258427	DiGeorge syndrome critical region gene 8	Dgcr8	94223
1417241_PM_at	1.05409	6.52871	11.8829	8.81947e-06	0.0058246	4.29791	archaelysin family metallopeptidase 2 /// uncharacterized LOC100503496	Amz2 /// LOC100503496	13929 /// 100503496
1451411_PM_at	1.05404	7.00384	4.99434	0.00173982	0.039911	-0.96678	G protein-coupled receptor, family C, group 5, member B	Gprc5b	64297
1423663_PM_at	1.0525	8.76283	5.2112	0.00137576	0.0352273	-0.71975	folliculin	Flcn	216805
1426391_PM_at	1.05211	6.08843	7.77397	0.000130347	0.0127018	1.71657	ADP-ribosylation factor 1	Arf1	11840
1454705_PM_at	1.05165	7.15679	5.18211	0.00141926	0.0358315	-0.752477	DNA segment, Chr 15, ERATO Doi 621, expressed	D15Ertd621e	210998
1429660_PM_s_at	1.05034	5.24969	5.39645	0.00113139	0.0321409	-0.514309	structural maintenance of chromosomes 2	Smc2	14211
1454711_PM_at	1.05033	6.06221	7.36853	0.000181025	0.015057	1.38389	triple functional domain (PTPRF interacting)	Trio	223435
1453275_PM_at	1.05008	9.6103	9.138	4.75118e-05	0.0086132	2.71814	dynactin associated protein	Dynap	75577
1428217_PM_at	1.04972	5.48336	4.92214	0.00188396	0.0413637	-1.05061	RIKEN cDNA 1600012H06 gene	1600012H06Rik	67912
1453007_PM_at	1.04713	7.02518	5.52852	0.00098684	0.030112	-0.370936	RIKEN cDNA 3110082I17 gene	3110082I17Rik	73212
1452608_PM_at	1.04663	5.41546	4.78569	0.00219415	0.0442764	-1.21124	c-myc binding protein	Mycbp	56309
1452783_PM_at	1.0454	9.37725	4.59389	0.00273062	0.0492491	-1.4419	fibronectin type III domain containing 3B	Fndc3b	72007
1433592_PM_at	1.04533	5.03807	5.52591	0.000989481	0.030112	-0.373738	calmodulin 1	Calm1	12313
1448170_PM_at	1.04458	6.81847	6.79566	0.000295406	0.0177326	0.882832	seven in absentia 2	Siah2	20439
1449116_PM_a_at	1.04419	6.37658	4.79436	0.00217283	0.0441426	-1.20095	deoxythymidylate kinase	Dtymk	21915
1457034_PM_at	1.04278	5.98553	8.55529	7.19035e-05	0.0103858	2.31106	family with sequence similarity 208, member A	Fam208a	218850
1434388_PM_at	1.04133	6.13248	8.09509	0.000101485	0.0115082	1.96804	MOB kinase activator 3A	Mob3a	208228
1425350_PM_a_at	1.04103	5.81528	5.38542	0.00114449	0.0323707	-0.5264	myelin basic protein expression factor 2, repressor	Myef2	17876
1418634_PM_at	1.04103	9.03882	4.61169	0.00267514	0.0487858	-1.42025	notch 1	Notch1	18128
1441682_PM_s_at	1.03895	5.33772	8.80663	5.99623e-05	0.00946418	2.49025	exportin, tRNA (nuclear export receptor for tRNAs)	Xpot	73192
1452144_PM_a_at	1.03554	5.75893	5.28219	0.00127574	0.034238	-0.640419	mitochondrial ribosomal protein L44	Mrpl44	69163
1416890_PM_at	1.03544	7.15811	5.49511	0.00102134	0.0305193	-0.406966	WD repeat domain 74	Wdr74	107071
1427429_PM_at	1.03542	5.77425	4.86385	0.00201008	0.0425388	-1.11889	colony stimulating factor 2 (granulocyte-macrophage)	Csf2	12981
1417730_PM_at	1.03353	7.43728	5.17627	0.00142817	0.0359961	-0.759061	exostoses (multiple) 1	Ext1	14042
1451359_PM_at	1.03125	6.33063	13.4866	3.86175e-06	0.00487626	5.01858	lysophosphatidylcholine acyltransferase 1	Lpcat1	210992
1428369_PM_s_at	1.02883	5.28514	10.2335	2.31216e-05	0.00695821	3.40976	Rho GTPase activating protein 21	Arhgap21	71435
1421144_PM_at	1.02796	7.99539	7.7492	0.000132934	0.0128222	1.69674	retinitis pigmentosa GTPase regulator interacting protein 1	Rpgrip1	77945
1449842_PM_at	1.02737	6.74961	6.73656	0.000311279	0.0181989	0.828962	TAF6-like RNA polymerase II, p300/CBP-associated factor (PCAF)-associated factor /// transmembrane protein 179B	Taf6l /// Tmem179b	67706 /// 225895
1421088_PM_at	1.02735	6.58119	4.95748	0.00181182	0.0405701	-1.00949	glypican 4	Gpc4	14735
1434125_PM_at	1.02624	8.2239	7.20668	0.000207233	0.0156615	1.24612	UTP15, U3 small nucleolar ribonucleoprotein, homolog (yeast)	Utp15	105372
1417225_PM_at	1.02596	6.77166	4.60926	0.00268264	0.0488688	-1.42321	ADP-ribosylation factor-like 6 interacting protein 5	Arl6ip5	65106
1423267_PM_s_at	1.02531	7.52053	6.13686	0.000540592	0.0232408	0.257594	integrin alpha V	Itgav	16410
1448938_PM_at	1.02489	4.92955	8.44216	7.81438e-05	0.0107508	2.22857	replication protein A3	Rpa3	68240
1424940_PM_s_at	1.02429	5.89589	4.70866	0.00239409	0.0461959	-1.30319	cDNA sequence BC022687	BC022687	217887
1421485_PM_at	1.02401	7.38849	4.99997	0.00172911	0.0397933	-0.960278	tau tubulin kinase 2	Ttbk2	140810
1432384_PM_a_at	1.02296	6.59694	5.80715	0.000744947	0.0265621	-0.0766645	methyltransferase like 6	Mettl6	67011
1428248_PM_at	1.0215	8.7751	6.86846	0.000277093	0.0173485	0.948622	nuclear transcription factor, X-box binding 1	Nfx1	74164
1456524_PM_at	1.0205	5.44225	7.00912	0.000245229	0.0166661	1.07396	neuregulin 1	Nrg1	211323
1428759_PM_s_at	1.02028	5.96156	6.4864	0.000390039	0.020023	0.596163	CWC25 spliceosome-associated protein homolog (S. cerevisiae)	Cwc25	67480
1454612_PM_at	1.01926	7.10041	5.03221	0.00166916	0.0391822	-0.923126	mex3 homolog C (C. elegans)	Mex3c	240396
1453198_PM_at	1.01844	4.91768	6.84272	0.000283416	0.0174177	0.925438	zinc finger protein 955B	Zfp955b	100043468
1428452_PM_at	1.01834	8.69579	7.17019	0.000213718	0.0157255	1.21466	RIKEN cDNA 2810025M15 gene	2810025M15Rik	69953
1417234_PM_at	1.01797	4.8347	4.89749	0.00193619	0.0418512	-1.07942	matrix metallopeptidase 11	Mmp11	17385
1424164_PM_at	1.01791	6.40096	5.40712	0.00111887	0.0319461	-0.502632	mitochondrial ribosomal protein L50	Mrpl50	28028
1419835_PM_s_at	1.01719	8.97166	5.32852	0.00121487	0.0334677	-0.589056	plectin	Plec	18810
1456730_PM_x_at	1.01682	5.77067	10.4952	1.9665e-05	0.00672498	3.56216	actin-like 6A	Actl6a	56456
1438294_PM_at	1.01661	6.6299	9.92185	2.81746e-05	0.00748136	3.22213	ataxin 1	Atxn1	20238
1421998_PM_at	1.01654	6.64835	5.80615	0.000745686	0.0265675	-0.0777012	torsin family 3, member A	Tor3a	30935
1435054_PM_at	1.01378	7.96245	4.82954	0.00208867	0.0433693	-1.15931	essential meiotic endonuclease 1 homolog 1 (S. pombe)	Eme1	268465
1417627_PM_a_at	1.01269	6.77416	7.88689	0.00011925	0.0122326	1.80618	LIM-domain containing, protein kinase	Limk1	16885
1452344_PM_at	1.01268	6.33696	4.90782	0.00191411	0.0416793	-1.06734	synaptojanin 2	Synj2	20975
1426304_PM_x_at	1.01176	7.56151	7.25829	0.000198436	0.0154976	1.29037	xylosylprotein beta1,4-galactosyltransferase, polypeptide 7 (galactosyltransferase I)	B4galt7	218271
1416315_PM_at	1.01171	6.52578	5.21246	0.00137392	0.0352273	-0.718338	abhydrolase domain containing 4	Abhd4	105501
1460237_PM_at	1.01162	8.2234	4.66958	0.00250322	0.0472329	-1.35019	tripartite motif-containing 8	Trim8	93679
1455728_PM_at	1.01137	5.24989	6.01043	0.0006104	0.0245143	0.131167	phosphatase and tensin homolog	Pten	19211
1427097_PM_at	1.01051	7.48897	9.40333	3.96401e-05	0.00808169	2.89409	WW domain containing E3 ubiquitin protein ligase 1	Wwp1	107568
1419988_PM_at	1.01002	7.33663	8.02547	0.000107068	0.0117358	1.91439	mitogen-activated protein kinase kinase kinase 7	Map3k7	26409
1416203_PM_at	1.00882	4.54325	4.67972	0.00247439	0.0468624	-1.33798	aquaporin 1	Aqp1	11826
1433697_PM_at	1.00856	7.00899	6.77617	0.000300538	0.0178978	0.865112	protein associated with topoisomerase II homolog 1 (yeast)	Patl1	225929
1450781_PM_at	1.00831	10.0381	4.76706	0.00224075	0.0446381	-1.2334	high mobility group AT-hook 2	Hmga2	15364
1452813_PM_a_at	1.00799	7.66499	7.45518	0.00016855	0.0146882	1.45646	CTD nuclear envelope phosphatase 1 regulatory subunit 1	Cnep1r1	382030
1423156_PM_at	1.00691	4.90677	6.51102	0.000381364	0.0199683	0.619421	glucosamine-phosphate N-acetyltransferase 1	Gnpnat1	54342
1460186_PM_at	1.00684	8.49099	5.52416	0.000991259	0.030112	-0.37562	transmembrane 9 superfamily member 3	Tm9sf3	107358
1421115_PM_a_at	1.00569	6.18566	5.55038	0.000964965	0.0297945	-0.347444	zinc finger, DHHC domain containing 16	Zdhhc16	74168
1417515_PM_at	1.00555	5.87943	11.2482	1.25854e-05	0.00632119	3.97572	U7 snRNP-specific Sm-like protein LSM10	Lsm10	116748
1421456_PM_at	1.005	5.50484	4.88763	0.00195753	0.0419219	-1.09097	purinergic receptor P2Y, G-protein coupled 1	P2ry1	18441
1423727_PM_at	1.0026	6.03472	5.17874	0.00142439	0.035921	-0.756275	cornichon homolog 1 (Drosophila)	Cnih1	12793
1422687_PM_at	1.00215	7.4586	7.64308	0.000144701	0.013529	1.61107	neuroblastoma ras oncogene	Nras	18176
1451026_PM_at	1.00157	6.4687	6.46642	0.000397242	0.0201951	0.577233	FtsJ homolog 3 (E. coli)	Ftsj3	56095

## Sheet: DOWN
Row.names	log2FC	AveExpr	t	P.Value	adj.P.Val	B	Gene.Title	Gene.Symbol	Entrez.Gene
1453405_PM_at	-4.13484	7.87192	-4.6052	0.00269523	0.0489994	-1.42815	phospholipase A2, group IVD	Pla2g4d	78390
1423494_PM_at	-3.48669	7.43859	-5.75363	0.000785707	0.0272384	-0.132338	predicted gene 6551 /// predicted gene 6557 /// transmembrane epididymal family member 3	Gm6551 /// Gm6557 /// Teddm3	66561 /// 625060 /// 625123
1449496_PM_at	-3.46267	6.92251	-6.08606	0.000567502	0.0236761	0.207052	RIKEN cDNA 2010109I03 gene	2010109I03Rik	67038
1455408_PM_at	-3.41963	7.55216	-5.65272	0.000869551	0.0285264	-0.238402	phospholipase A2, group IVF	Pla2g4f	271844
1435076_PM_at	-3.31428	9.33761	-5.81427	0.000739704	0.0264588	-0.0692859	family with sequence similarity 57, member A	Fam57a	116972
1419556_PM_at	-3.21105	6.39249	-5.10596	0.00154055	0.0375092	-0.838741	E74-like factor 5	Elf5	13711
1438394_PM_x_at	-3.19625	7.53351	-4.95446	0.00181786	0.0405701	-1.01299	keratin 4	Krt4	16682
1421571_PM_a_at	-3.0655	7.05107	-19.7553	3.09123e-07	0.00287067	6.93319	lymphocyte antigen 6 complex, locus C1 /// lymphocyte antigen 6 complex, locus C2	Ly6c1 /// Ly6c2	17067 /// 100041546
1423804_PM_a_at	-3.01633	5.64823	-15.5204	1.53281e-06	0.00344862	5.77347	predicted gene, 38481 /// isopentenyl-diphosphate delta isomerase	Gm38481 /// Idi1	319554 /// 102635781
1442748_PM_at	-2.88841	7.83849	-9.54725	3.59974e-05	0.00789884	2.9872	BTB (POZ) domain containing 3	Btbd3	228662
1435748_PM_at	-2.83431	5.09572	-5.3698	0.00116335	0.0326689	-0.543552	guanine deaminase	Gda	14544
1447130_PM_at	-2.83217	8.4114	-5.47517	0.00104258	0.0309217	-0.428541	DNA segment, Chr 8, Wayne State University 26, expressed	D8Wsu26e	27971
1442920_PM_at	-2.77039	6.17226	-13.6071	3.64306e-06	0.00487626	5.06788	Kruppel-like factor 3 (basic)	Klf3	16599
1422963_PM_at	-2.69875	8.88384	-5.10452	0.00154296	0.0375279	-0.840385	small proline-rich protein 2I	Sprr2i	20763
1450475_PM_at	-2.65288	6.84863	-6.17488	0.000521393	0.0228896	0.295189	distal-less homeobox 3	Dlx3	13393
1434895_PM_s_at	-2.62555	7.36009	-9.62188	3.42594e-05	0.00769406	3.03484	protein phosphatase 1, regulatory (inhibitor) subunit 13B	Ppp1r13b	21981
1424111_PM_at	-2.61427	6.26861	-18.5881	4.63699e-07	0.00287067	6.65852	insulin-like growth factor 2 receptor	Igf2r	16004
1429835_PM_at	-2.58496	7.37871	-10.9655	1.48329e-05	0.00652582	3.82461	phospholipase A2 inhibitor and LY6/PLAUR domain containing	Pinlyp	641361
1453970_PM_at	-2.55779	6.036	-7.723	0.000135735	0.012954	1.6757	ATP-binding cassette, sub-family A (ABC1), member 12	Abca12	74591
1416564_PM_at	-2.55776	5.94924	-25.2341	6.01724e-08	0.00271624	7.90293	SRY (sex determining region Y)-box 7	Sox7	20680
1429036_PM_at	-2.55141	6.58709	-7.39426	0.000177214	0.0149525	1.40553	otopetrin 3	Otop3	69602
1418608_PM_at	-2.53703	8.69258	-7.54761	0.000156303	0.0140551	1.53299	calmodulin-like 3	Calml3	70405
1439394_PM_x_at	-2.51533	7.6071	-16.2584	1.12756e-06	0.00299406	6.01109	cell division cycle 20	Cdc20	107995
1429862_PM_at	-2.49336	6.5046	-4.57872	0.0027789	0.0496605	-1.46039	phospholipase A2, group IVE	Pla2g4e	329502
1450811_PM_at	-2.47924	8.48211	-4.99386	0.00174074	0.039911	-0.967337	small proline-rich protein 2J, pseudogene	Sprr2j-ps	20764
1449237_PM_at	-2.46573	8.72944	-4.74304	0.00230246	0.0452316	-1.26204	arachidonate lipoxygenase 3	Aloxe3	23801
1421964_PM_at	-2.42147	5.58508	-7.38186	0.000179039	0.0149769	1.39511	notch 3	Notch3	18131
1416673_PM_at	-2.3672	5.0025	-6.84199	0.000283599	0.0174177	0.924776	beta-site APP-cleaving enzyme 2	Bace2	56175
1453844_PM_at	-2.36034	6.65652	-5.4596	0.00105951	0.0312189	-0.445439	chitinase 1 (chitotriosidase)	Chit1	71884
1427155_PM_at	-2.34977	7.06726	-11.4707	1.10875e-05	0.00610368	4.09131	FCH and double SH3 domains 1	Fchsd1	319262
1432418_PM_a_at	-2.34437	8.11877	-4.83849	0.00206784	0.0431551	-1.14875	creatine kinase, mitochondrial 1, ubiquitous	Ckmt1	12716
1423753_PM_at	-2.32903	7.00306	-4.62294	0.00264073	0.0483843	-1.4066	BMP and activin membrane-bound inhibitor	Bambi	68010
1416455_PM_a_at	-2.29685	9.677	-9.49678	3.72295e-05	0.00792726	2.95473	crystallin, alpha B	Cryab	12955
1443594_PM_at	-2.24507	6.72801	-6.3688	0.000434662	0.0209074	0.484017	expressed sequence AI043046	AI043046	105111
1436702_PM_at	-2.2297	6.55421	-6.21803	0.000500522	0.0226304	0.337638	N-acetyltransferase 8-like	Nat8l	269642
1450947_PM_at	-2.22303	6.50778	-4.77899	0.00221078	0.0443963	-1.2192	RIKEN cDNA 2610528J11 gene	2610528J11Rik	66451
1425421_PM_at	-2.19626	6.20983	-9.87957	2.89527e-05	0.00752518	3.19614	predicted gene, 20274	Gm20274	100504538
1436033_PM_at	-2.1799	8.45274	-4.62173	0.00264442	0.0483898	-1.40807	family with sequence similarity 214, member A	Fam214a	235493
1456074_PM_at	-2.10958	7.01132	-4.75982	0.00225915	0.0448233	-1.24202	4short chain dehydrogenase/reductase family 9C, member 7	Sdr9c7	70061
1426915_PM_at	-2.09023	6.1806	-10.4299	2.04686e-05	0.00681256	3.52458	death associated protein kinase 1	Dapk1	69635
1456881_PM_at	-2.01356	8.67585	-12.9537	5.02744e-06	0.00505599	4.79281	neurobeachin-like 2	Nbeal2	235627
1435761_PM_at	-2.00826	6.14435	-4.69302	0.00243713	0.0465599	-1.32198	cDNA sequence BC100530 /// stefin A1 /// stefin A3	BC100530 /// Stfa1 /// Stfa3	20861 /// 20863 /// 100034684
1428151_PM_x_at	-2.0077	5.82687	-6.12191	0.00054836	0.0235299	0.242754	cysteine conjugate-beta lyase 1	Ccbl1	70266
1453276_PM_at	-2.00764	8.04558	-8.2113	9.28856e-05	0.0114487	2.05655	kinesin family member 13B	Kif13b	16554
1423611_PM_at	-2.00379	5.78832	-5.14546	0.00147625	0.0366554	-0.793886	alkaline phosphatase, liver/bone/kidney	Alpl	11647
1443820_PM_x_at	-2.00186	6.05525	-9.1518	4.7061e-05	0.00856604	2.72744	elongation of very long chain fatty acids (FEN1/Elo2, SUR4/Elo3, yeast)-like 1	Elovl1	54325
1424968_PM_at	-1.98553	7.63441	-5.11796	0.0015207	0.0372065	-0.825094	carboxylesterase 2G	Ces2g	72361
1419700_PM_a_at	-1.98128	4.2759	-13.1058	4.65817e-06	0.0048901	4.85855	prominin 1	Prom1	19126
1432789_PM_at	-1.92105	5.79387	-7.95988	0.000112649	0.0119879	1.86341	RIKEN cDNA 8030476L19 gene	8030476L19Rik	77167
1425248_PM_a_at	-1.89683	6.99376	-9.94543	2.7751e-05	0.00748136	3.23657	TYRO3 protein tyrosine kinase 3	Tyro3	22174
1445505_PM_at	-1.86927	7.40584	-5.97779	0.000630032	0.0247487	0.0981778	N-deacetylase/N-sulfotransferase (heparan glucosaminyl) 1	Ndst1	15531
1415984_PM_at	-1.8647	6.27658	-11.6253	1.01667e-05	0.0058246	4.16991	acyl-Coenzyme A dehydrogenase, medium chain	Acadm	11364
1423271_PM_at	-1.84785	5.41604	-5.78519	0.00076138	0.0268721	-0.0994641	gap junction protein, beta 2	Gjb2	14619
1427177_PM_at	-1.84162	6.49335	-10.7973	1.63855e-05	0.00652582	3.7324	FYVE and coiled-coil domain containing 1	Fyco1	17281
1434794_PM_at	-1.83968	6.41595	-9.19627	4.5641e-05	0.00847005	2.75727	ras homolog gene family, member f	Rhof	23912
1425078_PM_x_at	-1.83158	4.76022	-8.30809	8.63506e-05	0.0112323	2.12928	RIKEN cDNA C130026I21 gene /// sp110 nuclear body protein-like	C130026I21Rik /// LOC102638047	620078 /// 102638047
1446295_PM_at	-1.81087	4.84695	-10.6745	1.76369e-05	0.00652582	3.66392	tripartite motif-containing 24	Trim24	21848
1447845_PM_s_at	-1.80295	5.05864	-5.75653	0.000783435	0.0272044	-0.12931	vanin 1	Vnn1	22361
1435553_PM_at	-1.79109	7.66261	-5.28896	0.00126665	0.0341721	-0.632899	PDZ domain containing 2	Pdzd2	68070
1448786_PM_at	-1.78059	5.68931	-7.19949	0.000208492	0.0156615	1.23994	phospholipase B domain containing 1	Plbd1	66857
1460011_PM_at	-1.76919	7.06041	-4.89403	0.00194365	0.0418978	-1.08348	cytochrome P450, family 26, subfamily b, polypeptide 1	Cyp26b1	232174
1426734_PM_at	-1.7296	7.36661	-4.84062	0.00206293	0.0431124	-1.14624	family with sequence similarity 43, member A	Fam43a	224093
1432876_PM_at	-1.70466	7.25614	-9.51558	3.67651e-05	0.00790521	2.96685	RIKEN cDNA 4632418H02 gene	4632418H02Rik	78265
1425576_PM_at	-1.70329	8.39546	-12.0351	8.11976e-06	0.0058246	4.37184	S-adenosylhomocysteine hydrolase-like 1	Ahcyl1	229709
1436764_PM_at	-1.70257	8.37008	-11.8109	9.17435e-06	0.0058246	4.2625	par-3 family cell polarity regulator	Pard3	93742
1430918_PM_at	-1.68708	6.72886	-6.06764	0.000577631	0.023869	0.188635	membrane-associated ring finger (C3HC4) 3	March3	320253
1428839_PM_at	-1.67032	7.6557	-4.57386	0.00279457	0.0498418	-1.46632	WD repeat domain 53	Wdr53	68980
1436756_PM_x_at	-1.63306	6.3407	-9.85388	2.94374e-05	0.00752518	3.18028	hydroxyacyl-Coenzyme A dehydrogenase	Hadh	15107
1423450_PM_a_at	-1.62338	7.17307	-5.84604	0.00071682	0.0260877	-0.036465	heparan sulfate (glucosamine) 3-O-sulfotransferase 1	Hs3st1	15476
1435363_PM_at	-1.61231	4.54065	-5.56134	0.000954209	0.0297472	-0.335699	pleckstrin homology domain containing, family G (with RhoGef domain) member 1	Plekhg1	213783
1440017_PM_at	-1.60146	6.9514	-6.62189	0.000344906	0.0190103	0.723209	pleckstrin homology domain containing, family G (with RhoGef domain) member 3	Plekhg3	263406
1422479_PM_at	-1.59973	5.15332	-8.64392	6.74082e-05	0.0101118	2.37489	acyl-CoA synthetase short-chain family member 2	Acss2	60525
1430031_PM_at	-1.5972	6.07834	-12.6665	5.81991e-06	0.00536156	4.66571	inositol polyphosphate multikinase	Ipmk	69718
1428821_PM_at	-1.59312	8.26691	-6.89956	0.000269665	0.0170728	0.976532	1-acylglycerol-3-phosphate O-acyltransferase 2 (lysophosphatidic acid acyltransferase, beta)	Agpat2	67512
1416592_PM_at	-1.59156	9.82048	-4.8626	0.00201288	0.0425388	-1.12035	glutaredoxin	Glrx	93692
1448265_PM_x_at	-1.57825	7.00227	-9.70994	3.23305e-05	0.00760119	3.09052	myelin protein zero-like 2	Mpzl2	14012
1423936_PM_at	-1.56862	9.40888	-6.46402	0.000398115	0.0202082	0.574961	potassium channel tetramerisation domain containing 5	Kctd5	69259
1439960_PM_at	-1.56156	7.65656	-4.9799	0.00176763	0.0401493	-0.983484	RNA pseudouridylate synthase domain containing 2	Rpusd2	271842
1428776_PM_at	-1.55757	6.46701	-9.54363	3.60843e-05	0.00789884	2.98487	solute carrier family 10 (sodium/bile acid cotransporter family), member 6	Slc10a6	75750
1450645_PM_at	-1.53246	4.32815	-10.8962	1.54516e-05	0.00652582	3.78682	metallothionein 4	Mt4	17752
1437491_PM_at	-1.53211	7.1743	-5.52912	0.000986226	0.030112	-0.370285	bicaudal D homolog 2 (Drosophila)	Bicd2	76895
1426911_PM_at	-1.53033	9.41093	-8.61667	6.87555e-05	0.0101655	2.35534	desmocollin 2	Dsc2	13506
1428549_PM_at	-1.5227	5.3583	-5.25076	0.00131899	0.0347581	-0.675454	coiled-coil domain containing 3	Ccdc3	74186
1434227_PM_at	-1.52259	8.49117	-7.13076	0.000220985	0.0158655	1.18049	keratinocyte differentiation associated protein	Krtdap	64661
1424356_PM_a_at	-1.52092	7.44206	-5.91008	0.000673059	0.0254092	0.0292845	meteorin, glial cell differentiation regulator-like	Metrnl	210029
1442158_PM_at	-1.51291	5.84528	-5.77126	0.000772012	0.027078	-0.113957	microtubule associated serine/threonine kinase family member 4	Mast4	328329
1423176_PM_at	-1.51287	9.08705	-5.81568	0.000738675	0.0264588	-0.0678326	transducer of ErbB-2.1	Tob1	22057
1420196_PM_s_at	-1.50726	7.31555	-6.25587	0.000482995	0.0221574	0.374655	TBC1 domain family member 14 /// TBC1 domain family, member 14	LOC102641289 /// Tbc1d14	100855 /// 102641289
1441557_PM_at	-1.49863	6.08025	-7.31061	0.000189947	0.0152233	1.33492	SET domain containing (lysine methyltransferase) 8	Setd8	67956
1420080_PM_a_at	-1.48775	6.19593	-5.09115	0.00156547	0.0378302	-0.855623	glutamine fructose-6-phosphate transaminase 1	Gfpt1	14583
1443375_PM_at	-1.48414	6.98469	-11.4757	1.10565e-05	0.00610368	4.09385	GNAS (guanine nucleotide binding protein, alpha stimulating) complex locus	Gnas	14683
1419498_PM_at	-1.48138	5.61702	-4.70095	0.00241519	0.0463735	-1.31244	transmembrane and immunoglobulin domain containing 1	Tmigd1	66601
1419086_PM_at	-1.47774	7.01217	-5.23594	0.00133995	0.0349429	-0.692023	fibroblast growth factor binding protein 1	Fgfbp1	14181
1442010_PM_at	-1.47391	8.88766	-8.29946	8.69117e-05	0.0112323	2.12283	castor zinc finger 1	Casz1	69743
1439528_PM_at	-1.46555	4.52462	-6.20044	0.000508914	0.0227188	0.320365	RIKEN cDNA 4833423E24 gene	4833423E24Rik	228151
1422208_PM_a_at	-1.46157	8.19089	-7.90404	0.00011766	0.0121937	1.81968	guanine nucleotide binding protein (G protein), beta 5	Gnb5	14697
1438914_PM_at	-1.46129	6.09477	-7.4793	0.000165252	0.0145731	1.47652	transmembrane protein 206	Tmem206	66950
1456502_PM_at	-1.45053	5.69682	-17.5155	6.8828e-07	0.00287067	6.3783	dual-specificity tyrosine-(Y)-phosphorylation regulated kinase 2	Dyrk2	69181
1427240_PM_at	-1.44624	7.18589	-10.6929	1.74425e-05	0.00652582	3.67425	dedicator of cytokinesis 6	Dock6	319899
1452092_PM_at	-1.43826	7.36083	-5.98618	0.000624919	0.0247018	0.106672	carbohydrate (N-acetylgalactosamine 4-sulfate 6-O) sulfotransferase 15	Chst15	77590
1416250_PM_at	-1.43794	9.23522	-12.4083	6.65625e-06	0.0058246	4.54799	B cell translocation gene 2, anti-proliferative	Btg2	12227
1440227_PM_at	-1.43032	7.56316	-5.45312	0.00106665	0.0312659	-0.452481	solute carrier family 5 (inositol transporters), member 3	Slc5a3	53881
1441660_PM_at	-1.42726	8.05946	-8.12307	9.93343e-05	0.0115082	1.98947	ARP2 actin-related protein 2	Actr2	66713
1437161_PM_x_at	-1.42222	6.30496	-6.40028	0.000422179	0.0207489	0.514207	RNA binding protein gene with multiple splicing	Rbpms	19663
1437567_PM_at	-1.42102	5.11938	-6.95264	0.000257498	0.0169234	1.02391	zinc finger protein 772	Zfp772	232855
1423946_PM_at	-1.41887	6.54768	-10.4278	2.04953e-05	0.00681256	3.52335	PDZ and LIM domain 2	Pdlim2	213019
1456271_PM_at	-1.41825	6.9485	-7.24699	0.000200324	0.0155108	1.28071	GRB2 associated, regulator of MAPK1	Garem	381126
1448393_PM_at	-1.41224	4.84269	-5.98931	0.000623022	0.02467	0.10984	claudin 7	Cldn7	53624
1449191_PM_at	-1.4085	5.52265	-11.9645	8.43578e-06	0.0058246	4.33774	WAP four-disulfide core domain 12	Wfdc12	192200
1444373_PM_at	-1.3989	4.6044	-11.7593	9.43842e-06	0.0058246	4.23698	T cell lymphoma invasion and metastasis 1	Tiam1	21844
1419950_PM_s_at	-1.39476	8.52471	-5.26393	0.00130067	0.0345987	-0.660755	transportin 3	Tnpo3	320938
1423418_PM_at	-1.38527	6.75378	-5.5117	0.00100404	0.0302882	-0.389049	farnesyl diphosphate synthetase	Fdps	110196
1439863_PM_at	-1.3845	6.81039	-6.47222	0.000395134	0.0201666	0.582739	UDP-glucose ceramide glucosyltransferase	Ugcg	22234
1424440_PM_at	-1.38107	7.71362	-7.63784	0.000145311	0.0135527	1.60681	mitochondrial ribosomal protein S6	Mrps6	121022
1420116_PM_s_at	-1.37484	8.24023	-6.52721	0.00037578	0.0198399	0.63467	golgi phosphoprotein 3	Golph3	66629
1453840_PM_at	-1.37239	8.72805	-11.7852	9.30509e-06	0.0058246	4.24978	poly(A) binding protein, cytoplasmic 1	Pabpc1	18458
1416104_PM_at	-1.36821	6.9189	-5.41842	0.00110577	0.0317732	-0.49028	mannose-P-dolichol utilization defect 1	Mpdu1	24070
1424893_PM_at	-1.36298	6.72557	-6.79672	0.00029513	0.0177326	0.883795	nuclear distribution gene E-like homolog 1 (A. nidulans)	Ndel1	83431
1438350_PM_at	-1.36051	6.33478	-8.16957	9.58745e-05	0.0114487	2.02491	adhesion G protein-coupled receptor G2	Adgrg2	237175
1435168_PM_at	-1.35427	6.2207	-5.59388	0.000923043	0.029343	-0.300911	zinc finger protein 710	Zfp710	209225
1458899_PM_at	-1.33956	7.79996	-6.47157	0.000395372	0.0201666	0.582115	ubiquitin specific peptidase 53	Usp53	99526
1448663_PM_s_at	-1.33509	6.43426	-6.26975	0.000476743	0.0220725	0.388179	mevalonate (diphospho) decarboxylase	Mvd	192156
1422846_PM_at	-1.30396	5.87739	-10.7244	1.71156e-05	0.00652582	3.69187	retinol binding protein 2, cellular	Rbp2	19660
1460528_PM_at	-1.30255	4.3978	-4.68127	0.00247002	0.0468287	-1.33611	RIKEN cDNA 4930413G21 gene	4930413G21Rik	73951
1428478_PM_at	-1.30195	8.82558	-7.78441	0.000129273	0.0127018	1.72491	receptor accessory protein 4	Reep4	72549
1430145_PM_at	-1.29496	4.6828	-4.73591	0.00232115	0.045367	-1.27056	leucine rich repeat containing 28	Lrrc28	67867
1451313_PM_a_at	-1.29041	10.4059	-5.20236	0.00138882	0.0353996	-0.729679	lectin, galactoside binding-like	Lgalsl	216551
1431060_PM_at	-1.28152	6.03225	-11.0726	1.39309e-05	0.00652582	3.88247	pellino 1	Peli1	67245
1416923_PM_a_at	-1.27709	10.2179	-5.99753	0.000618079	0.0246255	0.118141	BCL2/adenovirus E1B interacting protein 3-like	Bnip3l	12177
1449772_PM_at	-1.2767	7.53583	-10.5828	1.86434e-05	0.00660645	3.61211	TBC1 domain family, member 14	Tbc1d14	100855
1419133_PM_at	-1.26295	10.1855	-9.72478	3.20175e-05	0.00760119	3.09985	envoplakin	Evpl	14027
1444226_PM_at	-1.26023	8.20988	-8.89236	5.6418e-05	0.00928139	2.5501	forkhead box O3 /// predicted gene, 38485	Foxo3 /// Gm38485	56484 /// 102636048
1428835_PM_at	-1.25693	7.63804	-5.92985	0.000660168	0.0253622	0.0494585	myosin, heavy polypeptide 14	Myh14	71960
1416432_PM_at	-1.25647	6.42083	-6.34632	0.000443832	0.0210824	0.462377	6-phosphofructo-2-kinase/fructose-2,6-biphosphatase 3	Pfkfb3	170768
1419514_PM_at	-1.25349	8.15305	-7.20586	0.000207375	0.0156615	1.24542	paired-like homeodomain transcription factor 1	Pitx1	18740
1452329_PM_at	-1.24724	9.45432	-4.90061	0.0019295	0.0418172	-1.07578	pleckstrin homology domain containing, family N member 1	Plekhn1	231002
1416930_PM_at	-1.24561	10.4787	-11.733	9.57648e-06	0.0058246	4.2239	lymphocyte antigen 6 complex, locus D	Ly6d	17068
1418761_PM_at	-1.24439	5.32833	-7.98528	0.000110449	0.0119413	1.88321	insulin-like growth factor 2 mRNA binding protein 1	Igf2bp1	140486
1427032_PM_at	-1.2385	7.73231	-11.6206	1.01935e-05	0.0058246	4.16753	hect domain and RLD 4	Herc4	67345
1445068_PM_at	-1.23623	7.06164	-8.09707	0.000101331	0.0115082	1.96956	MALT1 paracaspase	Malt1	240354
1415806_PM_at	-1.21877	9.55348	-4.79678	0.00216693	0.044095	-1.19808	plasminogen activator, tissue	Plat	18791
1451416_PM_a_at	-1.21831	10.5898	-5.45702	0.00106234	0.0312208	-0.44824	transglutaminase 1, K polypeptide	Tgm1	21816
1458959_PM_at	-1.21659	5.25117	-8.52162	7.36995e-05	0.0105287	2.28663	AF4/FMR2 family, member 4	Aff4	93736
1448529_PM_at	-1.20912	4.78765	-4.61178	0.00267488	0.0487858	-1.42015	thrombomodulin	Thbd	21824
1456114_PM_at	-1.20597	4.63702	-4.73306	0.00232867	0.0453879	-1.27397	CDP-diacylglycerol synthase 1	Cds1	74596
1424191_PM_a_at	-1.19963	7.29364	-5.03848	0.00165777	0.0391306	-0.915922	transmembrane protein 41a	Tmem41a	66664
1419591_PM_at	-1.19959	5.1685	-6.66415	0.000332058	0.0187368	0.762369	gasdermin C	Gsdmc	83492
1449880_PM_s_at	-1.19858	5.6911	-7.10695	0.000225509	0.016031	1.15978	bone gamma carboxyglutamate protein /// bone gamma-carboxyglutamate protein 2 /// bone gamma-carboxyglutamate protein 3	Bglap /// Bglap2 /// Bglap3	12095 /// 12096 /// 12097
1417821_PM_at	-1.19797	6.46706	-5.31409	0.00123348	0.033664	-0.605022	DNA segment, Chr 17, human D6S56E 5	D17H6S56E-5	110956
1427785_PM_x_at	-1.19739	6.97986	-6.29053	0.000467546	0.0218032	0.408393	calpain 15	Capn15	50817
1429469_PM_at	-1.19676	7.05652	-5.06479	0.00161093	0.0384147	-0.885751	RIKEN cDNA A930013F10 gene	A930013F10Rik	68074
1449678_PM_at	-1.19578	8.52515	-4.58677	0.00275317	0.0494158	-1.45058	interferon regulatory factor 5	Irf5	27056
1458769_PM_at	-1.19431	4.61648	-4.98103	0.00176545	0.0401493	-0.982182	DNA segment, Chr 7, ERATO Doi 558, expressed	D7Ertd558e	52365
1432464_PM_a_at	-1.19054	6.87586	-7.35667	0.000182812	0.0150692	1.3739	calmodulin regulated spectrin-associated protein family, member 3	Camsap3	69697
1449209_PM_a_at	-1.17736	8.12969	-7.05149	0.000236459	0.0164904	1.11126	retinol dehydrogenase 11	Rdh11	17252
1418890_PM_a_at	-1.17558	6.72422	-12.7197	5.66293e-06	0.00532563	4.68955	RAB3D, member RAS oncogene family	Rab3d	19340
1455282_PM_x_at	-1.17084	6.42251	-4.92148	0.00188535	0.0413742	-1.05139	aminolevulinic acid synthase 1	Alas1	11655
1426799_PM_at	-1.16814	5.15798	-7.97148	0.000111638	0.0119418	1.87246	RAB8B, member RAS oncogene family	Rab8b	235442
1452284_PM_at	-1.1632	5.47731	-10.007	2.66784e-05	0.00737873	3.2741	protein tyrosine phosphatase, receptor type Z, polypeptide 1	Ptprz1	19283
1457672_PM_at	-1.16106	5.7073	-11.8474	8.99216e-06	0.0058246	4.28052	chromodomain helicase DNA binding protein 9	Chd9	109151
1425305_PM_at	-1.16035	6.80397	-9.67727	3.30313e-05	0.00762198	3.06993	zinc finger and BTB domain containing 21	Zbtb21	114565
1424796_PM_at	-1.15825	6.33165	-5.767	0.000775296	0.0270965	-0.118394	centriole, cilia and spindle associated protein	Ccsap	73420
1425045_PM_at	-1.15734	6.42769	-5.91007	0.00067307	0.0254092	0.0292667	predicted gene, 28042 /// jumonji domain containing 7	Gm28042 /// Jmjd7	433466 /// 102238433
1428516_PM_a_at	-1.15408	7.78028	-6.0125	0.000609182	0.0244956	0.13325	alkB, alkylation repair homolog 7 (E. coli)	Alkbh7	66400
1427893_PM_a_at	-1.15365	8.39275	-7.24207	0.000201154	0.01552	1.2765	phosphomevalonate kinase	Pmvk	68603
1425108_PM_a_at	-1.1525	7.04692	-5.68874	0.000838521	0.0280283	-0.200376	small cell adhesion glycoprotein	Smagp	207818
1436808_PM_x_at	-1.14107	10.0171	-10.8369	1.60042e-05	0.00652582	3.75425	minichromosome maintenance deficient 5, cell division cycle 46 (S. cerevisiae)	Mcm5	17218
1418835_PM_at	-1.13939	9.76292	-9.7402	3.16962e-05	0.00760119	3.10952	pleckstrin homology-like domain, family A, member 1	Phlda1	21664
1435155_PM_at	-1.13057	7.63146	-4.63976	0.00259021	0.0478956	-1.38622	cingulin	Cgn	70737
1423938_PM_at	-1.1274	7.99436	-10.2432	2.29806e-05	0.00695821	3.41554	lethal giant larvae homolog 2 (Drosophila)	Llgl2	217325
1459627_PM_at	-1.12626	5.83007	-6.37148	0.000433583	0.0208883	0.486592	methylsterol monoxygenase 1	Msmo1	66234
1425809_PM_at	-1.12601	4.08707	-6.02593	0.000601322	0.0243634	0.146777	fatty acid binding protein 4, adipocyte	Fabp4	11770
1458983_PM_at	-1.12535	7.08412	-7.87284	0.00012057	0.0122582	1.7951	expressed sequence AU015559	AU015559	105259
1446957_PM_s_at	-1.12244	6.90533	-7.1303	0.000221072	0.0158655	1.18009	NEDD4 binding protein 1	N4bp1	80750
1418816_PM_at	-1.12049	8.53733	-5.89602	0.000682404	0.0254459	0.0148964	charged multivesicular body protein 1B	Chmp1b	67064
1422528_PM_a_at	-1.12026	7.86922	-8.79249	6.0571e-05	0.00952695	2.48031	zinc finger protein 36, C3H type-like 1	Zfp36l1	12192
1442967_PM_at	-1.11851	5.72849	-5.90087	0.000679167	0.0254092	0.0198586	Rho GTPase activating protein 10	Arhgap10	78514
1441952_PM_x_at	-1.11327	4.89802	-9.58419	3.51249e-05	0.00778614	3.01083	Ly6/neurotoxin 1	Lynx1	23936
1421321_PM_a_at	-1.11291	10.4806	-6.09652	0.000561842	0.023609	0.217483	neuroepithelial cell transforming gene 1	Net1	56349
1416238_PM_at	-1.11245	5.02314	-5.16914	0.00143914	0.0361917	-0.767106	tyrosine kinase with immunoglobulin-like and EGF-like domains 1	Tie1	21846
1424217_PM_at	-1.11057	4.97869	-4.7848	0.00219636	0.0443012	-1.2123	poly (A) polymerase alpha	Papola	18789
1421072_PM_at	-1.10972	4.1362	-5.94144	0.000652737	0.0252297	0.0612654	Iroquois related homeobox 5 (Drosophila)	Irx5	54352
1450978_PM_at	-1.10869	9.10744	-13.2565	4.32245e-06	0.00487626	4.92265	dishevelled, dsh homolog 1 (Drosophila)	Dvl1	13542
1423911_PM_at	-1.09712	8.6784	-4.60396	0.00269907	0.0490383	-1.42964	protein phosphatase 2, regulatory subunit B', alpha	Ppp2r5a	226849
1452257_PM_at	-1.09451	5.68788	-4.75114	0.00228145	0.0450511	-1.25237	3-hydroxybutyrate dehydrogenase, type 1	Bdh1	71911
1425537_PM_at	-1.08134	5.75732	-6.46997	0.000395951	0.0201734	0.580602	protein phosphatase 1A, magnesium dependent, alpha isoform	Ppm1a	19042
1425371_PM_at	-1.08042	7.36856	-6.91884	0.000265171	0.016956	0.993785	polymerase (DNA directed), beta	Polb	18970
1436119_PM_at	-1.08036	5.83414	-8.42626	7.90695e-05	0.0107508	2.21688	aldehyde dehydrogenase 1 family, member L2	Aldh1l2	216188
1453614_PM_a_at	-1.07705	7.44447	-8.43737	7.84215e-05	0.0107508	2.22505	nuclear factor, erythroid derived 2, like 3	Nfe2l3	18025
1440252_PM_at	-1.07429	7.07572	-4.92866	0.00187041	0.0412126	-1.04301	H2A histone family, member J	H2afj	232440
1433202_PM_at	-1.07266	7.55202	-5.21896	0.00136441	0.0351146	-0.711041	RIKEN cDNA 6030400A10 gene	6030400A10Rik	77069
1421710_PM_at	-1.07154	5.80592	-9.3091	4.2252e-05	0.0082926	2.83225	zinc finger protein 92	Zfp92	22754
1446963_PM_at	-1.06956	4.98695	-5.33993	0.00120038	0.0332635	-0.576455	mutated in colorectal cancers	Mcc	328949
1428485_PM_at	-1.06898	6.12972	-10.1722	2.40273e-05	0.00713564	3.37342	carbonic anyhydrase 12	Car12	76459
1450246_PM_at	-1.06236	9.17339	-5.8555	0.000710161	0.0259568	-0.0267192	fucosyltransferase 2	Fut2	14344
1456191_PM_x_at	-1.06102	7.25417	-10.7954	1.64042e-05	0.00652582	3.73134	protein kinase C and casein kinase substrate in neurons 3	Pacsin3	80708
1450165_PM_at	-1.05718	6.26044	-5.23298	0.00134418	0.0349429	-0.695339	schlafen 2	Slfn2	20556
1418033_PM_s_at	-1.05656	5.50834	-8.22478	9.19422e-05	0.0114487	2.06673	zinc finger with KRAB and SCAN domains 6	Zkscan6	52712
1438781_PM_at	-1.05365	8.70297	-6.94879	0.00025836	0.0169515	1.02048	tet methylcytosine dioxygenase 2	Tet2	214133
1424123_PM_at	-1.05198	4.17138	-4.73335	0.00232789	0.0453879	-1.27362	major facilitator superfamily domain containing 7C	Mfsd7c	217721
1453573_PM_at	-1.05146	4.1657	-5.9876	0.000624058	0.0246894	0.108108	histone cluster 1, H3d /// histone cluster 1, H3e /// histone cluster 1, H3g /// histone cluster 1, H3h /// histone cluster 1, H3i	Hist1h3d /// Hist1h3e /// Hist1h3g /// Hist1h3h /// Hist1h3i	97908 /// 319149 /// 319151 /// 319152 /// 319153
1448562_PM_at	-1.04857	8.42672	-5.95122	0.000646538	0.0250952	0.0712154	uridine phosphorylase 1	Upp1	22271
1448724_PM_at	-1.04796	7.24508	-6.26379	0.000479417	0.0221282	0.382372	cytokine inducible SH2-containing protein	Cish	12700
1429894_PM_a_at	-1.04741	7.78736	-5.84196	0.000719714	0.0261162	-0.0406725	microtubule-associated protein 7	Map7	17761
1423363_PM_at	-1.04692	4.89737	-5.82769	0.00072994	0.0263602	-0.0554065	sortilin 1	Sort1	20661
1440818_PM_s_at	-1.04362	8.34356	-6.20626	0.000506121	0.0227188	0.326083	splicing factor 3b, subunit 1	Sf3b1	81898
1458203_PM_at	-1.04045	5.23772	-8.8633	5.7592e-05	0.00930674	2.52988	spire homolog 1 (Drosophila)	Spire1	68166
1418714_PM_at	-1.03744	6.94366	-5.45508	0.00106447	0.0312225	-0.450342	dual specificity phosphatase 8	Dusp8	18218
1417335_PM_at	-1.03739	8.83541	-5.59425	0.000922693	0.029343	-0.300514	sulfotransferase family, cytosolic, 2B, member 1	Sult2b1	54200
1459879_PM_at	-1.0358	5.71356	-10.0718	2.5601e-05	0.00726827	3.31328	meiosis arrest female 1	Marf1	223989
1453634_PM_a_at	-1.03375	7.36215	-6.56019	0.000364684	0.019531	0.665641	endoplasmic reticulum protein 29	Erp29	67397
1427931_PM_s_at	-1.03194	7.54669	-6.13115	0.000543545	0.0233456	0.251926	pyridoxal (pyridoxine, vitamin B6) kinase	Pdxk	216134
1441796_PM_at	-1.03104	4.52312	-4.69112	0.00244241	0.0465928	-1.32426	family with sequence similarity 136, member A	Fam136a	66488
1451762_PM_a_at	-1.0296	8.2205	-7.24752	0.000200236	0.0155108	1.28116	kinesin family member 1B	Kif1b	16561
1430856_PM_at	-1.0217	6.80441	-5.14587	0.00147561	0.0366554	-0.793426	peroxisomal biogenesis factor 11 gamma	Pex11g	69129
1419491_PM_at	-1.02082	4.91103	-8.21368	9.27178e-05	0.0114487	2.05835	defensin beta 1	Defb1	13214
1456262_PM_at	-1.01822	7.66837	-8.23723	9.10814e-05	0.0114487	2.07612	RNA binding motif protein 5	Rbm5	83486
1429300_PM_at	-1.01724	5.93965	-6.52845	0.000375355	0.0198399	0.63584	ankyrin repeat domain 9	Ankrd9	74251
1460629_PM_at	-1.01318	5.72455	-7.55757	0.000155045	0.0140258	1.54118	tripartite motif-containing 16	Trim16	94092
1453663_PM_at	-1.01178	4.47095	-9.08206	4.93902e-05	0.00864155	2.68032	RIKEN cDNA 4932442E05 gene	4932442E05Rik	74415
1448210_PM_at	-1.01056	5.80176	-6.37731	0.000431248	0.0208203	0.492189	RAB1A, member RAS oncogene family	Rab1a	19324
1427637_PM_a_at	-1.00981	8.12839	-6.79693	0.000295074	0.0177326	0.883988	desmocollin 3	Dsc3	13507
1450825_PM_at	-1.00482	4.82984	-5.50003	0.00101618	0.0304794	-0.401651	alkaline ceramidase 1	Acer1	171168
1438961_PM_s_at	-1.00129	9.82641	-8.90691	5.58404e-05	0.00928139	2.5602	bleomycin hydrolase	Blmh	104184
1425022_PM_at	-1.00104	8.33297	-11.2614	1.249e-05	0.00632119	3.98269	ubiquitin specific peptidase 3	Usp3	235441
