# Supplementary material for: IGF1R signaling induces epithelial-mesenchymal plasticity via ITGAV in cutaneous carcinoma
Source: J Exp Clin Cancer Res. 2024 Jul 29;43:211. doi: 10.1186/s13046-024-03119-3 (PMC11285232; doi:10.1186/s13046-024-03119-3)
Supplement: Supplementary file 3 — Supplementary Material 3. Phosphoproteomic analysis of full epithelial, EpCAM+ plastic and EpCAM neg cancer cells. [file 13046_2024_3119_MOESM3_ESM.xlsx]

## Sheet: DOWN EpCAM+plast vs full epit
	1: pTyrIP/TiOX --- Full epithelial versus EpCAM+ plastic		comp1-AEI-BFJ or AAAEAI-ABAFAJ		p< 0.05
	DOWN in EpCAM+ plastic versus full epithelial n=214
	Gene.names	Amino.acid	Positions.within.proteins	Full epit. 1	Full epit. 2	Full epit. 3	EpCAM+ plastic 1	EpCAM+ plastic 2	EpCAM+ plastic 3	Fold change	p-value
	Abcc5	S	43	7.06149	7.07739	6.96327	6.6486	6.60006	6.77564	-2.2871	0.029105
	Abce1	T	42	6.86762	6.95575	6.89806	4.66554	4.39497	3.66393	-463.085	0.000266311
	Acaca	S	79	7.58208	7.80537	7.89127	7.42727	7.37461	7.32441	-2.42182	0.0366613
	Acap2	S	366	4.33868	5.81628	6.22953	4.27606	3.66672	3.93259	-31.8447	0.0415213
	Acss2	S	263	6.38607	6.69176	6.56883	4.15026	4.03856	3.72324	-378.616	2.74386e-05
	Actn4	Y	213	6.50294	6.0811	4.56676	3.75082	4.26089	4.38225	-38.5135	0.0314631
	Adgrg2	S	975	7.92706	7.45132	7.48689	6.96447	7.24314	7.16792	-3.13745	0.0461542
	Adgrl3	S	1246	6.51133	6.6172	6.75029	6.20261	4.39323	4.31405	-45.3219	0.0334828
	Akap2	S	740	6.89862	6.39305	6.87508	6.294	4.15343	3.95712	-83.3173	0.0404349
	Aldh2	Y	444	4.48136	4.64728	6.40923	3.89413	3.39179	3.35939	-42.742	0.0318141
	Ank3	S	47	6.76755	6.82426	6.71951	6.5595	6.30657	6.40637	-2.21969	0.0406423
	Ank3	S	50	6.76755	6.82426	6.71951	6.5595	6.30657	6.40637	-2.21969	0.0406423
	Arfgap1	S	338	7.23472	7.07643	7.15067	6.67393	4.35251	4.07806	-131.555	0.037079
	Arhgap18	S	68	6.94335	6.97915	6.74399	6.60181	6.40614	6.57625	-2.29489	0.044162
	Arhgef1	S	386	6.35145	6.20688	6.28894	6.03037	4.44418	4.12887	-25.9787	0.047693
	Arhgef10	S	7	6.66409	6.62468	6.6918	4.43625	4.05911	3.76364	-374.853	5.96908e-05
	Arhgef10l	Y	152	7.39942	7.16936	7.3311	6.59947	6.82139	6.19773	-5.76012	0.0221684
	Atp2a2	S	663	6.96682	6.65116	7.15585	6.11	4.22383	4.24641	-116.02	0.0172134
	Atxn2l	S	677	6.22738	6.78654	6.86397	4.24897	6.07464	4.08908	-66.3331	0.030832
	Bag3	S	274	7.92585	7.9507	7.99648	7.63055	7.41827	7.43637	-2.90142	0.0128286
	Bcar1	Y	291	6.22426	6.48338	5.91702	4.54012	4.53836	4.53198	-46.9244	0.000435395
	Bclaf1	S	881	6.48179	5.58222	6.52378	4.31171	5.66384	4.15215	-30.6687	0.0364109
	Casz1	S	57	6.35506	6.50956	6.23139	3.87208	4.258	3.88375	-229.47	3.75941e-05
	Cdk18	S	66	7.95112	7.81256	7.95445	7.41058	7.65126	7.59825	-2.25255	0.0421453
	Cdk7	S	164	7.81371	7.70043	7.74879	7.4657	7.3118	7.43599	-2.23777	0.0296688
	Cdk7	T	170	7.81371	7.70043	7.74879	7.4657	7.3118	7.43599	-2.23777	0.0296688
	Chd9	S	2302	7.08353	7.16073	7.37225	4.23293	4.41884	4.48017	-673.264	7.31393e-06
	Clcc1	S	429	6.61999	6.91104	7.19964	4.02668	4.14884	6.54096	-101.095	0.0462325
	Cldn3	T	189	6.27347	4.57741	6.84011	3.89599	3.89683	3.95638	-95.6304	0.0245183
	Cldn3	Y	198	8.20739	8.1999	8.82674	8.12541	4.27371	4.63864	-539.625	0.0467503
	Clk3	S	197	6.93691	7.11123	7.41011	6.45839	5.91777	4.42253	-35.7425	0.0421815
	Cnot8	Y	260	6.11523	4.96994	6.33224	4.53999	4.72494	4.11122	-22.2377	0.0222375
	Cobll1	S	1195	6.77333	6.78536	6.47882	4.06406	4.17012	4.49033	-273.946	4.14087e-05
	Col17a1	S	45	6.20625	5.89544	6.72619	3.89568	4.31895	4.11773	-146.276	0.000469691
	Cracr2b	S	104	4.57216	6.70229	6.34826	4.3449	4.12232	4.42084	-37.863	0.0486971
	Crip1	Y	12	7.19549	7.4111	7.34121	4.31927	4.24466	6.4657	-202.328	0.0134201
	Crip2	S	115	6.78351	6.61228	6.43888	4.21261	3.66481	4.25293	-369.923	8.40462e-05
	Ctif	S	72	6.45723	6.60823	6.62244	4.30646	4.31102	3.84686	-255.773	4.40469e-05
	Cttn	T	401	7.50537	4.37267	7.29295	4.02578	4.20508	3.72698	-253.739	0.0484676
	Cul4a	S	10	6.45015	6.28801	6.36111	5.87315	4.27615	4.16654	-39.3072	0.0261247
	Dis3l2	S	12	7.24273	7.10598	7.43673	3.99369	4.12538	4.11891	-1522.24	3.40139e-06
	Dnmt3a	S	102	6.49833	6.30789	6.34325	4.18781	4.20743	4.04382	-172.507	1.09279e-05
	Dsp	S	2221	8.30428	8.02405	8.08296	7.77771	7.8019	7.61252	-2.54908	0.033689
	Dsp	T	59	6.79084	6.58762	6.50445	6.31806	6.26756	6.03165	-2.64169	0.0388742
	Eef2	T	57	7.36276	7.66805	7.42222	7.02044	7.10303	6.68525	-3.53267	0.026777
	Efnb1	Y	342	6.49577	4.76369	6.35934	4.03556	4.01457	4.25202	-59.1854	0.0148046
	Egfr	Y	1138	6.82103	6.69213	4.54904	4.58979	4.43991	3.84109	-53.7613	0.0466375
	Eif4b	S	504	6.25357	6.31004	6.28455	4.10742	4.64906	4.52989	-71.4383	0.000161736
	Epha1	S	911	6.87852	6.97742	7.10712	6.66729	6.68328	6.57306	-2.22063	0.0380186
	Eppk1	S	6113	7.0702	7.09909	7.26801	6.69598	4.26889	4.1045	-132.63	0.0391454
	Eppk1	S	1537	7.75139	7.3611	7.3842	6.94479	6.95754	6.83377	-3.8625	0.0139671
	Eppk1	S	2508	7.28531	7.27437	7.35178	6.88145	6.96837	6.83627	-2.56128	0.014745
	Eps8	S	684	7.29209	6.87472	7.05654	6.59902	6.57172	6.59259	-3.06672	0.0233062
	Eps8l1	T	238	6.91065	6.86618	6.71362	4.11545	3.73921	3.85821	-843.059	8.01574e-06
	Esyt2	S	662	6.71371	6.83722	6.75886	4.15964	3.94642	3.85837	-605.048	5.48185e-06
	Fam129a	S	601	7.52755	7.00003	7.11109	4.35024	4.15151	3.81925	-1276.12	3.91907e-05
	Fam83b	S	466	7.76605	7.90484	7.72594	7.39016	7.46093	7.22907	-2.74717	0.0200645
	Fam83b	Y	358	6.65943	6.19953	6.20155	4.62504	4.50188	5.98992	-20.6327	0.0316524
	Fam83f	S	4	7.3472	7.34155	7.42988	7.08764	7.08375	7.08357	-1.94039	0.0432772
	Fam83f	Y	308	6.19407	4.86368	6.24825	3.77526	4.51419	4.21796	-39.7678	0.0150649
	Fnbp1	S	299	6.51213	6.53042	6.77355	3.84637	4.24097	4.24428	-312.484	3.28335e-05
	Fnbp1	S	296	6.51213	6.53042	6.77355	4.04731	4.101	4.38449	-267.773	2.36968e-05
	Fntb	S	432	6.94419	7.16663	6.85095	4.00898	4.18724	4.15415	-742.111	6.06002e-06
	Fntb	T	436	6.94419	7.16663	6.85095	4.27731	3.8179	4.20554	-770.917	2.13326e-05
	Foxj3	S	189	6.81301	6.85261	7.20718	6.62268	4.41838	4.28435	-70.6527	0.0460621
	Gli2	S	230	6.37151	4.21543	6.2827	3.95634	3.87529	3.89516	-51.7945	0.0448211
	Grb14	Y	111	7.01568	6.9102	7.01618	6.64556	4.99664	4.05794	-55.8867	0.0426095
	Hirip3	S	205	7.78195	7.7683	7.85277	7.488	7.41785	7.57903	-2.02325	0.0442149
	Hirip3	S	207	7.78195	7.7683	7.85277	7.488	7.41785	7.57903	-2.02325	0.0442149
	Hirip3	S	208	7.78195	7.7683	7.85277	7.488	7.41785	7.57903	-2.02325	0.0442149
	Hist1h1b	S	18	8.41948	8.41964	8.29881	7.97801	8.15859	7.9283	-2.27865	0.0371358
	Hps4	S	478	6.08806	6.13678	6.19645	3.93936	5.87844	4.32526	-26.6735	0.0473592
	Ifi203	S	403	5.74313	6.05735	6.57215	4.33436	3.88326	4.17531	-98.4549	0.000729269
	Ifi204	S	190	7.29952	7.45961	7.66673	7.01953	7.14179	6.58572	-3.62747	0.0430846
	Igf2r	S	2401	7.77551	8.12725	8.41505	6.53728	4.16198	4.41443	-1169.61	0.00752291
	Igf2r	S	2476	8.33951	8.6201	8.58724	3.89918	6.69867	6.6716	-574.285	0.02267
	Inpp5b	S	156	6.70089	6.52378	6.40156	4.00632	4	3.65066	-453.33	1.95452e-05
	Iqsec1	S	179	6.719	6.97102	7.02153	6.56835	4.1656	4.36958	-74.0189	0.0456745
	Irf2bp1	S	352	6.91028	6.88845	6.91994	3.95528	4.26552	4.10486	-627.582	4.66838e-06
	Irs1	S	1214	7.22419	6.95613	7.19174	3.94137	4.0643	4.25634	-1088.14	6.48632e-06
	Irs2	S	965	6.66764	6.48131	6.71662	3.8983	4.09375	3.81544	-485.316	8.53607e-06
	Irx1	S	280	6.72721	6.53367	6.7045	4.17765	6.24523	4.28906	-56.3825	0.036347
	Khdrbs1	S	20	7.0217	7.17102	7.49115	4.1358	4.22421	4.12178	-1167.78	8.91905e-06
	Krt13	S	424	6.7597	6.65438	7.86228	3.96831	4.20992	4.42733	-776.729	0.000665588
	Krt14	S	35	7.00974	6.77694	6.42763	4.38297	4.70449	4.40379	-174.187	0.000122287
	Krt15	S	33	7.38403	6.89055	8.53656	4.2822	3.69234	4.13308	-3696.92	0.000711775
	Krt15	S	28	6.75426	6.46968	7.90825	3.91345	4.46903	4.69027	-485.823	0.00212644
	Krt17	S	12	8.64921	8.49247	8.67067	8.15483	8.36853	8.14526	-2.4057	0.0351248
	Krt5	S	18	6.96557	6.77785	6.89375	4.23685	6.38813	4.26645	-82.271	0.0325095
	Krt5	S	354	7.30032	7.06779	7.5449	6.57164	6.43979	6.48761	-6.37758	0.00470523
	Krt5	S	38	7.09592	6.82535	7.30484	6.63192	6.44244	6.17219	-4.56933	0.0224917
	Krt5	S	16	7.29321	7.07337	7.44331	6.83069	6.75908	6.68876	-3.23929	0.0177805
	Krt5	S	11	7.29321	7.07337	7.44331	6.83069	6.75908	6.68876	-3.23929	0.0177805
	Krt5	S	31	8.44176	8.28532	8.42865	7.98792	7.99367	7.82638	-2.81352	0.0150661
	Krt5	S	5	7.66921	7.49444	7.76145	7.19874	7.22343	7.25518	-2.60567	0.0218105
	Krt5	S	74	9.00663	8.67709	8.8429	8.52535	8.45605	8.34014	-2.5217	0.0378443
	Krt5	S	21	7.81122	7.65676	7.87771	7.35845	7.25368	7.54096	-2.49767	0.0375416
	Krt5	S	33	8.12671	7.89146	7.99357	7.67225	7.48372	7.69219	-2.44263	0.0346642
	Krt5	S	36	7.45861	7.24897	7.45459	6.95881	6.94255	7.13382	-2.37499	0.0370979
	Krt5	S	33	7.45861	7.24897	7.45459	6.95881	6.94255	7.13382	-2.37499	0.0370979
	Krt5	S	72	7.92857	7.62814	7.79265	7.44608	7.41132	7.39678	-2.31773	0.038384
	Krt5	S	36	9.53666	9.35665	9.44747	9.14919	9.09889	9.16861	-2.03251	0.0444733
	Krt6a	S	56	6.54223	6.49953	6.57668	3.81288	4.10125	4.1803	-322.108	1.31458e-05
	Krt79	S	61	7.68318	7.55081	7.76872	7.39041	7.19062	6.69122	-3.77414	0.0482566
	Krt79	Y	63	5.96852	5.83539	6.0597	5.73638	4.70376	4.90221	-6.92496	0.0450385
	Krt8	S	24	8.06804	7.75743	7.93758	6.96818	3.96723	4.05881	-837.413	0.0227032
	Krt8	S	482	7.07651	6.88982	7.15446	3.83796	4.59421	4.06071	-751.565	7.25699e-05
	Krt8	S	21	8.06804	7.75743	7.93758	6.96818	4.66464	4.28156	-413.259	0.0192186
	Krt8	Y	204	6.41675	5.8679	4.92898	4.4935	4.73087	3.73208	-26.246	0.0284181
	Larp1	S	498	7.91201	7.56078	7.34154	3.87098	6.41896	4.8277	-367.764	0.0141853
	Larp1	S	494	7.91201	7.56078	7.34154	4.17684	6.41896	4.8277	-290.814	0.0112194
	Map7d1	S	115	6.55804	6.68191	7.19865	4.35386	4.04415	3.65477	-624.129	0.000163914
	Mast3	S	1237	6.53338	6.6361	6.67863	4.09353	3.90247	6.21697	-75.5749	0.0394028
	Mcm2	S	7	4.41909	6.6747	6.41192	3.92711	3.9606	4.22193	-62.906	0.0407422
	Mcph1	S	327	6.78881	6.58928	6.41154	3.9328	4.27314	4.32805	-262.146	4.48548e-05
	Med1	S	1468	6.98726	7.16188	7.14612	3.53787	3.73661	4.25992	-1793.16	3.09432e-05
	Med1	S	1466	6.98726	7.16188	7.14612	4.47375	3.62113	3.91395	-1245.88	6.85509e-05
	Med1	S	1469	6.98726	7.16188	7.14612	4.07507	4.55812	3.77956	-913.771	5.90141e-05
	Mki67	T	1363	6.55626	6.27569	6.75404	4.4196	4.33265	6.24569	-33.8339	0.0475799
	Mtcl1	S	768	7.05641	6.89186	6.93782	3.98564	4.27434	3.94364	-783.707	6.67734e-06
	Mycbp2	S	2821	6.59882	6.34267	6.30875	3.97516	4.21003	3.75402	-273.535	3.9605e-05
	Mycbp2	S	2823	6.59882	6.34267	6.30875	4.13752	4.18639	4.02822	-199.238	1.5896e-05
	Myef2	S	405	6.81579	6.97964	7.113	6.2952	6.31346	6.11366	-5.35428	0.00370581
	Ncor2	S	2181	6.88817	6.5388	6.6954	4.22135	4.4357	4.21196	-261.691	1.97555e-05
	Ncor2	T	1849	6.27999	4.69488	6.27347	3.72608	3.83629	4.11962	-71.6884	0.0137373
	Nes	S	919	7.60925	7.2313	7.47123	6.85698	6.98886	7.1444	-2.7575	0.0420211
	Nes	S	1793	8.6554	8.34942	8.47333	7.87778	8.14504	8.17935	-2.66274	0.0422051
	Neurl4	S	482	6.29701	4.33125	6.33781	4.16557	4.07579	3.90831	-40.3153	0.0464369
	Nfia	S	300	4.5954	6.66794	6.79705	4.3831	4.08412	4.17395	-64.0335	0.0402898
	Ngdn	S	204	6.43675	6.48878	6.39292	4.21541	4.28749	4.47289	-130.083	1.54402e-05
	Nrip1	S	808	6.6473	4.58612	6.67309	4.24419	3.96218	4.20972	-67.6299	0.0349685
	Nt5dc3	Y	369	5.97961	4.63596	6.40788	4.28259	3.99071	4.2848	-30.7926	0.0259286
	Nup93	S	72	6.47691	6.14304	6.40161	3.93491	5.94814	3.95528	-53.4247	0.0382072
	P2ry2	S	329	6.87378	7.02168	7.1411	4.08647	4.14328	4.42793	-620.815	1.11466e-05
	Palm	T	145	6.91841	6.91478	7.07208	6.63723	6.72963	6.57212	-2.09941	0.0449229
	Palm	T	141	6.91841	6.91478	7.07208	6.63723	6.72963	6.57212	-2.09941	0.0449229
	Pbrm1	S	39	6.70465	6.56419	6.7491	3.96829	3.70235	4.41009	-442.318	7.23399e-05
	Pcm1	S	1729	6.55184	6.7527	6.4157	4.09306	4.32815	4.25582	-222.708	2.06722e-05
	Pdlim2	S	87	6.96051	7.2021	7.03083	4.03462	4.24304	4.00875	-931.128	4.59198e-06
	Pdlim5	S	228	7.13902	7.12878	6.98237	6.71831	6.84212	6.59834	-2.31099	0.0380818
	Phf2	S	701	6.48324	6.29017	6.14568	4.33166	4.02345	4.01954	-151.873	4.69564e-05
	Pitpnm3	S	31	6.84368	6.82562	6.76816	6.48325	3.7921	4.04731	-109.211	0.0476483
	Pitpnm3	S	30;30	6.84368	6.82562	6.76816	6.48325	4.18259	4.29324	-67.0084	0.0443625
	Pitx1	S	74	6.26247	6.5085	6.33781	4.11471	4.2926	3.69034	-217.293	9.03438e-05
	Pkn1	S	540	4.33961	6.63657	6.45924	4.08137	3.87599	4.20801	-57.1064	0.0490532
	Pla2g4a	S	728	7.77873	7.68975	8.10789	7.03956	6.98157	6.87167	-7.84369	0.00264455
	Pla2g4a	S	726	7.61812	7.51021	7.49828	7.21417	7.17126	7.26768	-2.11105	0.0341921
	Plec	S	4384	8.11994	6.61021	6.44226	4.08068	4.19862	4.13254	-832.137	0.00200098
	Plec	S	44	7.06525	6.94125	6.94858	6.45128	6.73549	6.42393	-2.80623	0.0252983
	Plekha6	S	459	6.14325	5.88142	6.6873	5.24642	5.08637	5.09164	-12.4694	0.00637567
	Pola2	T	127	7.37858	7.41643	7.07893	4.35827	4.24798	4.07753	-1157.15	7.63692e-06
	Ppfibp2	S	386	6.95303	6.99653	7.15034	4.083	4.42334	4.0613	-698.377	1.03577e-05
	Prkaa1	S	486	6.69073	6.64684	6.89419	4.12631	3.92998	3.68479	-676.436	1.51312e-05
	Prkaa1	T	490	7.44636	7.42287	7.73109	6.999	7.03743	6.94055	-3.47626	0.0116866
	Prkg2	S	117	6.61966	6.34247	7.05474	4.06781	3.93506	4.48212	-324.061	0.00021244
	Prkg2	S	110	6.61966	6.34247	7.05474	4.0961	3.97734	4.64546	-270.804	0.000365725
	Psmd2	S	147	6.4418	6.23779	6.32925	4.1946	4.34884	4.61818	-88.9354	7.26467e-05
	Ptpn13	S	1249	7.09337	7.261	7.97665	6.41551	4.1554	4.55955	-251.298	0.0169725
	Ptpn13	S	297	6.61853	6.07801	6.44892	4.14579	6.1064	4.30807	-33.7599	0.049793
	Purb	Y	144	6.17752	6.20137	5.28717	4.62117	4.36664	4.34346	-27.857	0.00486861
	Rab13	Y	5	5.98545	6.12648	4.63031	4.85188	4.14274	3.87007	-19.6116	0.046663
	Ranbp10	S	369	4.61311	7.38939	7.19493	4.5011	3.78792	4.27865	-162.152	0.045729
	Rbck1	Y	328	5.63738	6.38552	5.46022	4.60449	4.42848	5.38653	-10.5004	0.0424897
	Rcc2	T	519	7.06244	6.72127	6.81828	4.27095	4.24903	6.50662	-72.1883	0.0430479
	Rnf213	S	2234	6.95952	6.93903	7.25286	3.96511	4.37188	4.28087	-699.064	1.84048e-05
	Rpl27	Y	49	7.25504	6.68121	6.48837	4.66512	4.51304	4.3654	-196.647	0.000235047
	Rpl8	Y	133	6.645	6.45046	6.13933	4.65531	4.21877	4.2843	-106.04	0.000254092
	Rps6kb1	S	404	7.38285	7.3211	6.95984	4.20084	4.02579	4.17184	-1225.86	8.70959e-06
	Scel	S	287	4.55716	6.20724	7.07344	3.69299	3.57741	4.41668	-112.267	0.0350115
	Scel	S	343	7.00546	7.22134	7.9057	6.03261	6.6875	4.64327	-38.8782	0.0467069
	Scrib	T	475	6.97399	6.43863	6.60226	5.93444	5.86535	6.30431	-4.33434	0.031578
	Senp2	S	251	7.40266	7.23834	7.10817	4.581	4.28089	3.80962	-1061.41	5.9106e-05
	Sf3b1	S	194	6.77547	6.59344	6.33929	3.90607	5.74626	5.66151	-29.1599	0.0480267
	Sh2d5	S	116	6.45127	6.5567	6.56512	4.326	4.21185	6.25372	-39.2502	0.0468602
	Skt	S	169	7.3133	7.09386	7.27552	3.69113	4.21321	4.04042	-1761.87	1.13961e-05
	Slc12a9	S	6	6.90686	6.94395	7.11354	3.67642	5.97052	4.05987	-262.529	0.0138458
	Slc23a2	S	81	6.79184	6.96254	4.46751	4.11068	3.99179	4.17664	-95.7036	0.043029
	Slc7a1	S	616	6.55269	6.5202	6.45688	4.1111	3.81554	5.7969	-86.1808	0.0190361
	Snx1	S	188	6.64563	6.75759	6.30372	4.21848	4.06196	4.15866	-264.615	2.92162e-05
	Son	S	1987	4.40641	7.05858	6.72153	4.0205	4.15958	4.01769	-99.1396	0.0467636
	Sorbs2	S	497	6.69097	7.64869	8.45549	6.82988	4.00298	3.9408	-471.875	0.0414287
	Sorbs2	S	28	6.17716	6.49266	7.25016	3.80408	4.08766	4.03344	-462.311	0.000394422
	Sorbs2	S	473	6.82906	7.46667	8.39421	6.75488	4.22835	4.01818	-365.467	0.0358071
	Sorbs2	S	446	6.69097	7.64869	8.45549	6.82988	4.36659	3.98086	-346.156	0.0417001
	Sorbs2	S	27	6.82636	7.34968	8.33408	6.65377	4.25111	4.10775	-315.614	0.0324619
	Sort1	S	819	7.82628	7.80432	7.96503	7.49637	7.33411	6.71957	-4.80681	0.0370564
	Spag9	S	1130	6.50397	6.09316	6.37629	4.3136	3.99676	4.14394	-148.95	5.83153e-05
	Srrm2	S	928	6.27113	6.89233	7.09101	4.28679	3.89251	4.12552	-446.559	0.000183608
	Srrm2	S	924	6.27113	6.89233	7.09101	4.60049	4.1489	3.93634	-333.36	0.000420747
	Srrm2	S	926	6.27113	6.89233	7.09101	4.58333	4.15439	4.13019	-289.858	0.00032396
	Stim1	S	257	7.13197	7.14546	7.4843	6.9183	6.61429	6.4987	-3.77408	0.0265305
	Stim1	T	504	6.37605	6.52255	6.16407	4.38862	4.76702	4.20843	-79.3469	0.000250592
	Strn	S	245	6.93467	7.358	7.1984	3.97191	4.29309	3.89591	-1288.4	1.56492e-05
	Swsap1	S	209	6.11278	6.20278	4.36544	4.29633	3.86533	4.16517	-28.2742	0.0490619
	Tbc1d5	S	578	6.05104	6.46368	6.43235	4.12491	4.32729	4.15191	-130.113	6.01297e-05
	Tjp1	Y	1360	6.53019	5.77548	6.69033	4.85237	4.32079	4.51947	-58.5853	0.00207224
	Tjp3	S	359	4.50806	6.30297	7.06021	4.31037	3.94371	4.18726	-64.5602	0.0484901
	Tmem63b	S	113	4.45857	6.35216	7.20106	4.42098	3.72868	3.75468	-108.597	0.0450642
	Tmf1	S	931	6.82426	6.90399	6.71111	4.04975	4.10711	3.92948	-608.614	3.642e-06
	Tnk2	Y	859	4.74237	5.53549	4.94915	3.7763	4.00353	4.10305	-13.023	0.00856409
	Trim29	S	152	6.9123	6.655	4.51801	4.26619	4.00545	4.27537	-70.1622	0.0454892
	Trps1	S	830	6.5736	6.48144	6.55092	4.16268	4.38678	3.91475	-240.206	2.87988e-05
	Trpv4	S	823	6.57088	5.95831	6.73755	3.76194	5.62903	3.68979	-115.343	0.0209422
	Ttf1	S	457	7.42708	6.70262	7.24593	4.09427	4.01912	4.29765	-973.188	5.58578e-05
	Ube4b	S	101	6.51476	6.66999	6.72625	4.11933	4.20692	4.1061	-311.09	5.58704e-06
	Vim	S	39	6.88813	6.31728	6.43671	4.19168	4.17618	4.30478	-210.457	7.10269e-05
	Vim	S	56	8.45844	7.72998	8.34085	4.49621	7.07814	6.73697	-118.208	0.0423952
	Vim	S	18	6.28023	5.89704	6.36088	4.23366	3.81449	4.346	-111.687	0.000254529
	Vim	Y	117	7.45145	7.08463	7.03416	6.16766	4.03179	3.98774	-289.083	0.0102708
	Vim	Y	53	6.55997	4.83548	6.2895	4.46776	4.26032	4.00742	-44.6503	0.0185349
	Zc3h18	T	358	6.74086	6.81614	6.9407	4.25141	4.15041	4.04236	-483.622	5.03788e-06
	Zfyve16	S	884	6.81789	4.50041	6.75197	4.31023	4.11125	4.09487	-71.0073	0.0452464
	Znf148	S	412	7.40883	7.17689	7.23878	4.26946	4.13281	4.11567	-1265.27	2.519e-06
	Znf608	S	1452	6.55685	6.71723	6.77615	3.69026	4.03804	4.66503	-356.694	0.000294158

## Sheet: UP EpCAM+plast vs full epit
	1: pTyrIP/TiOX --- Full epithelial versus EpCAM+ plastic		comp1-AEI-BFJ or AAAEAI-ABAFAJ		p< 0.05
	UP in EpCAM+ plastic versus full epithelial n=152
	Gene.names	Amino.acid	Positions.within.proteins	Full epit. 1	Full epit. 2	Full epit. 3	EpCAM+ plastic 1	EpCAM+ plastic 2	EpCAM+ plastic 3	Fold change	p-value
	Ablim1	S	463	7.42901	7.31235	7.1861	7.63307	7.69258	7.6654	2.26219	0.0341497
	Ablim1	S	355	8.12386	8.08372	8.05206	8.33928	8.47675	8.62183	2.47025	0.028394
	Ablim1	S	516	6.26567	6.20292	6.30318	6.5786	6.94564	7.02665	3.91778	0.0154183
	Ablim1	S	140	4.24488	6.95226	4.29528	7.38487	7.14969	7.52195	154.178	0.0442935
	Aebp2	S	131	4.12426	4.1899	4.60672	6.62459	6.18517	6.6762	154.297	0.000189439
	Afap1	Y	354	4.17846	4.24975	4.4411	5.85747	4.82892	5.56674	13.4259	0.0143788
	Ahctf1	S	1218	6.35383	4.47019	4.40714	7.1038	7.05821	7.10395	102.708	0.018609
	Ahctf1	S	1214	6.35383	4.05321	3.82585	7.1038	7.05821	7.10395	220.983	0.0244473
	Als2	S	486	4.06819	4.20517	6.23633	6.81281	6.51212	6.76414	72.4088	0.0347252
	Ano1	Y	7	4.11456	4.37302	4.02556	5.96289	4.7743	6.07574	27.1184	0.0139336
	Arhgap17	S	671	4.05601	4.2471	4.30529	7.03725	6.88746	7.10751	642.597	5.57194e-06
	Arhgap18	S	65	4.20562	3.98586	3.99256	6.60181	6.40614	6.57625	292.898	9.53047e-06
	Arhgef2	S	902	6.95562	7.09174	6.90331	7.43904	7.37919	7.47023	2.79206	0.0130023
	Arid1a	S	770	4.06843	4.31817	3.97986	6.42572	4.91904	6.98632	97.321	0.0180201
	Atxn2l	S	556	7.32447	7.54278	7.45014	7.76316	7.78316	7.79863	2.20049	0.0345539
	Axin1	S	75	3.76596	3.84563	4.16871	6.14456	4.44025	6.42706	55.4442	0.0299394
	Axl	Y	475	4.45192	4.04501	4.66685	6.06015	6.03127	6.14474	49.0676	0.000534061
	Baiap2l1	T	257	4.05489	4.68569	6.44715	6.48562	7.17288	6.81858	57.9583	0.048225
	Bcar1	Y	331	6.15315	4.87615	4.91104	6.25762	6.68568	6.80773	18.6307	0.0262124
	Bcar3	Y	42	5.86806	4.34628	4.66385	5.80182	6.34348	6.40515	16.7529	0.0407605
	Canx	S	553	7.37681	7.69246	7.23781	8.02015	7.98198	7.78437	3.11276	0.0356802
	Cc2d1a	T	91	4.00711	4.21523	4.19852	6.18704	5.81374	4.4423	21.9149	0.041894
	Cdc25b	S	15	4.30603	4.56214	3.65825	7.07621	6.58694	6.44585	336.92	0.000503854
	Cdc42bpa	S	1453	3.87036	4.31923	4.38715	6.21289	6.44182	6.28773	132.404	0.000103799
	Cep55	S	422	4.0422	3.9529	4.01741	6.86498	4.33505	6.72787	93.7133	0.0463034
	Champ1	S	425	4.48028	4.08152	4.37067	7.29328	7.30837	7.42119	1071.83	6.69023e-06
	Champ1	S	421	4.54462	3.80202	4.54798	7.29328	7.30837	7.42119	1103.42	6.89318e-05
	Champ1	S	416	4.18227	3.9003	4.24272	7.29328	7.30837	7.42119	1708.12	3.72568e-06
	Chd7	S	2548	4.2991	4.36192	4.42423	6.95931	6.9503	6.80255	348.579	4.34966e-06
	Cpeb4	S	99	4.44998	4.28064	4.47095	6.82373	6.93685	6.66604	256.063	1.17011e-05
	Crim1	Y	1020	4.27401	3.85047	4.25112	4.76371	5.05061	5.15442	7.3177	0.0116183
	Csrp1	Y	18	4.42591	4.44065	4.73229	5.62155	5.80589	4.82934	7.69088	0.0356406
	D1Pas1	Y	67	6.34452	4.43954	4.60694	6.45221	6.52336	6.51172	23.1967	0.0499553
	Dcp1a	S	543	4.02866	3.89389	4.52994	6.98898	6.70635	6.689	440.504	7.61542e-05
	Ddah1	S	33	4.26676	4.1495	6.64912	6.7814	6.97014	7.14094	87.5726	0.0483852
	Dennd1a	S	523	3.95238	4.15866	3.81356	6.63392	6.41115	6.52243	352.887	1.36084e-05
	Dhrs1	Y	133	4.40166	4.16058	5.76816	5.76901	6.13552	6.19595	18.059	0.0409551
	Dido1	S	806	4.33304	3.92705	3.99002	6.87902	6.67257	6.95726	566.126	1.85441e-05
	Dido1	S	802	4.11872	3.75098	4.02062	6.87902	6.67257	6.95726	746.174	1.14872e-05
	Dnajb4	Y	172	3.96712	3.86579	4.89348	5.42826	5.84341	5.72621	26.5356	0.0073329
	Dock7	S	898	4.05925	4.26445	4.15718	7.09334	7.23317	6.51765	613.42	7.0352e-05
	Dstn	Y	82	4.51739	4.18242	5.03208	5.24545	5.98543	5.90838	13.6707	0.0173604
	Eef1a1	Y	254	4.58647	4.68494	4.33626	5.81265	5.98393	6.07988	26.4807	0.000667816
	Epb41	S	94	3.78456	3.94121	4.14185	6.19141	4.34304	6.71592	62.2664	0.0426829
	Epb41l2	S	38	6.44787	6.48966	6.30349	6.70901	6.76741	6.81598	2.2411	0.0320775
	Epha2	T	899	6.60769	4.19035	4.29043	6.76608	7.62781	7.06851	133.242	0.0373935
	Eri1	S	30	4.28097	4.24032	3.97767	6.69713	6.92763	6.85123	456.042	1.05055e-05
	Farp1	S	892	3.82477	4.16376	3.763	6.62076	4.41176	6.70197	98.7007	0.0348572
	Fbxo28	S	344	4.05763	4.25237	6.37368	6.55322	6.79938	6.68851	61.0675	0.0467621
	Fmnl1	S	184	4.23998	6.77342	4.22489	6.83727	7.25626	7.55101	136.59	0.0432256
	Gem	S	22	4.29822	4.23781	4.27715	6.22935	4.55209	5.61784	15.6806	0.046486
	Gigyf2	T	383	4.07557	4.13549	4.17894	7.10544	7.09086	7.15317	969.374	1.30852e-06
	Gnl1	S	51	4.06438	4.15171	4.21662	4.45949	7.23199	7.2296	145.475	0.0498537
	Gtf3c1	S	1063	4.0124	3.89933	4.3992	6.82476	6.66441	6.75914	442.379	2.55275e-05
	Gtf3c4	Y	213	4.41968	4.23854	5.39636	5.75634	5.79466	5.70462	11.6684	0.0258148
	H2afy	T	129	3.99209	4.31374	4.08924	4.59762	6.59314	6.3645	52.4886	0.0322056
	Hnrnpa3	Y	352	5.45513	5.73998	4.36496	6.63723	6.60037	6.4817	24.3451	0.0150436
	Hps5	S	369	4.33343	3.89367	4.17123	4.57673	6.57334	6.59417	60.5299	0.0354756
	Hsp90b1	Y	727	4.69505	4.35147	5.77006	6.62716	6.07083	6.39636	26.6641	0.0174428
	Ier3	S	18	3.71482	4.34429	4.11078	7.22759	7.14173	7.33725	1509.72	2.01638e-05
	Igf1r	Y	1163	6.51818	6.54767	6.68922	7.06118	7.15923	7.16115	3.48469	0.0282676
	Igf1r	Y	1167	5.90278	5.45085	6.68922	7.06118	7.15923	7.16115	12.9689	0.0225348
	Igf1r	Y	1168	4.04747	4.95525	6.82211	7.67642	7.61156	7.28723	177.879	0.0230757
	Iqsec1	S	510	4.36219	4.15855	4.65149	6.46216	6.64386	6.544	144.298	6.05237e-05
	Kdf1	S	158	3.85903	3.96568	4.00566	6.86525	6.60988	6.79976	652.893	4.35982e-06
	Kirrel	Y	733	4.52326	3.92517	3.90534	6.38389	4.47256	6.45152	44.8128	0.0367723
	Larp4b	S	570	4.37983	4.23939	3.94886	6.55984	6.56684	6.63153	249.293	2.25414e-05
	M6pr	S	268	3.97855	3.79496	4.00257	7.1701	6.96757	4.33256	170.366	0.0439027
	Magohb	Y	40	3.9709	4.36988	5.05923	5.16367	6.69656	6.4594	43.6389	0.0215275
	Map3k3	S	355	4.02394	4.16858	3.98863	6.56739	6.29707	6.21596	199.415	2.26637e-05
	Marcks	S	138	6.70366	6.79967	6.73455	7.00125	7.40884	7.19491	2.85566	0.029342
	Marcks	S	27	7.59547	7.53662	7.60903	7.86073	8.20213	8.05582	2.87865	0.0211145
	Marcksl1	S	104	7.78056	7.62978	7.54671	8.02547	7.92834	7.9918	2.13561	0.0444653
	Marcksl1	S	22	7.7591	7.44032	7.68416	8.02222	8.21265	8.17373	3.2236	0.0173236
	Melk	S	497	7.24784	7.21673	6.78073	7.55948	7.61758	7.75246	3.64257	0.0257019
	Msn	S	576	7.31309	7.16399	7.17832	7.55242	7.53169	7.56392	2.14227	0.0324181
	Mtmr2	S	631	4.18897	4.20209	3.86753	7.52048	7.4444	7.56644	2656.09	2.93447e-06
	Myh10	Y	1415	4.86366	5.648	4.63654	5.81338	5.86958	6.26365	8.56657	0.0351579
	Myh9	Y	9	4.15898	4.79558	3.83155	6.37721	4.55512	6.6176	38.7205	0.0480286
	Myo18a	S	2039	4.39373	4.11053	4.16801	4.50299	6.81941	6.62785	57.4549	0.049446
	Myo1e	Y	9	4.8613	4.89831	5.4662	6.02548	5.57873	6.06673	6.532	0.0281304
	Ncor1	S	2165	4.2542	3.9695	4.56211	6.67555	6.71289	6.64904	261.35	5.18955e-05
	Nectin1	Y	466	4.03458	4.71706	4.67699	6.67818	4.87417	6.70038	40.5543	0.0340394
	Nedd9	Y	240	6.04146	5.83596	5.51232	6.517	6.57952	6.22832	4.41605	0.0379706
	Nedd9	Y	630	3.76314	4.582	4.66174	6.13612	6.31881	6.24071	78.7504	0.00106442
	Nfkb1	S	533	3.98762	3.64658	3.79344	6.50631	6.88317	4.49202	141.674	0.0255063
	Nipal4	S	394	3.8625	4.0186	3.89217	6.75802	6.71866	6.94681	764.553	3.63877e-06
	Otub1	S	18	4.42558	4.07899	6.71715	7.07089	7.266	7.07703	115.896	0.0412876
	Otud4	S	1017	3.92425	4.34338	4.38654	6.47257	6.37775	6.6075	185.304	5.7678e-05
	Otud4	S	1016	3.9562	4.01561	3.70232	6.47257	6.37775	6.6075	393.154	1.18882e-05
	Pcm1	S	384	4.37357	4.33067	4.134	6.93793	6.8942	7.17699	529.21	8.95079e-06
	Pcnt	S	943	4.30772	4.18806	4.10211	6.39454	6.35633	6.51914	167.508	1.10826e-05
	Pcnt	S	944	4.01347	4.34986	3.86844	6.39454	6.35633	6.51914	221.86	3.92985e-05
	Pde7a	S	58	4.18815	4.02821	6.01668	6.57828	7.09565	6.73804	114.721	0.0187462
	Phactr4	S	457	4.13378	4.15003	6.63023	7.16551	7.00134	7.28137	150.683	0.0350376
	Phldb2	S	347	4.16094	4.26802	3.77304	4.36115	6.41143	6.63126	54.1938	0.0498706
	Pla2g4a	Y	534	4.02844	3.7967	4.01552	5.05823	4.9665	4.38977	7.21019	0.017965
	Pld3	Y	7	5.43571	4.65018	4.74682	6.23255	6.09856	5.98395	14.4805	0.00726807
	Plec	T	4625	4.19678	4.39069	4.28523	8.53734	8.49668	8.45228	16015.3	3.58529e-07
	Plec	Y	4199	4.30957	5.6019	4.47387	6.52217	5.86048	5.87299	19.503	0.0263501
	Plekhg3	S	1136	4.09173	4.23913	4.48015	6.76924	6.68567	6.86551	318.519	1.66409e-05
	Pnn	S	442	6.83447	6.84794	6.64067	7.04971	7.21173	7.23473	2.46054	0.0307681
	Polr2a	S	1913	6.73343	4.18196	4.29173	7.08079	7.15687	7.12339	112.542	0.0425925
	Polr2a	S	1917	6.73343	3.85073	4.35878	7.08079	7.15687	7.12339	137.84	0.0456097
	PRAG1	S	277	4.13205	3.95598	4.12022	6.45462	6.53657	6.44659	256.945	5.79058e-06
	Pxn	S	533	4.14419	4.17047	3.6982	4.38584	6.96198	7.10163	139.809	0.0463816
	Pxn	Y	76	4.16735	6.35533	4.75627	6.89845	7.0203	7.09322	81.4714	0.0191055
	Raly	Y	57	5.76817	4.60131	4.07337	6.27466	6.15998	6.13487	23.7441	0.0271595
	Rbm10	S	659	4.06515	4.18418	4.4953	6.38212	6.52433	6.64247	185.395	4.43189e-05
	Rhpn2	S	654	4.16295	3.90279	4.15874	6.38595	6.55939	6.54936	265.095	1.22917e-05
	Ripor1	S	875	6.08692	6.09906	6.02318	6.36948	6.52099	6.58295	2.6389	0.0173875
	Rock2	S	1134	4.21661	4.07306	4.02186	4.64769	6.69603	6.69285	80.9734	0.028588
	Rpl15	Y	62	6.55673	6.43044	6.42908	7.09233	6.84541	7.10952	3.4968	0.0337788
	Samd4a	Y	70	4.42445	4.05807	4.99333	5.06746	5.7404	5.59597	9.46221	0.0306008
	Sdcbp	S	6	4.36162	4.15539	3.8358	6.97121	6.89916	6.81261	598.035	2.07398e-05
	Selenon	S	13	4.02705	3.91344	4.19595	6.18788	6.17828	6.31818	152.277	1.69235e-05
	Sept9	T	136	6.68118	6.60278	6.76535	7.00083	6.98712	7.0328	2.10771	0.0350167
	Shb	Y	291	4.61115	4.3939	4.18919	5.87669	6.53038	6.68611	92.5369	0.000742366
	Slc23a2	S	18	4.3043	4.45437	4.17153	6.75424	6.5765	6.67058	227.531	1.23394e-05
	Sntb2	S	375	3.66082	3.49264	4.13048	4.38355	6.30318	6.15543	71.2427	0.0259646
	Son	S	1933	4.08269	4.31719	3.48994	4.32739	6.45897	6.30279	54.0885	0.0480099
	Son	Y	923	4.32421	4.62192	4.33647	6.87264	7.01501	4.76314	61.5741	0.0356712
	Spag9	T	226	6.66747	6.74556	6.72424	7.20954	6.93013	7.10799	2.34492	0.0351024
	Spp1	S	231	4.12579	6.66228	4.56064	7.16935	7.0139	7.04725	91.3271	0.0407652
	Spp1	S	234	4.64112	3.99756	4.36796	7.16935	7.0139	7.04725	551.172	4.14814e-05
	Srek1ip1	Y	20	5.10548	4.86269	4.34481	5.83849	5.86344	5.87805	12.2744	0.00682064
	Srrm2	T	1428	5.58694	3.87002	3.90561	5.76439	6.47242	6.63568	68.6503	0.0241526
	Srsf2	S	208	4.23718	4.22272	4.32954	6.29257	6.54022	6.29573	129.726	1.78556e-05
	Srsf7	S	179	4.19078	3.83549	4.13911	4.38121	6.42026	6.15756	39.6171	0.0436308
	Stmn1	S	38	7.517	7.4557	7.29313	7.75018	7.78909	7.74014	2.17702	0.0381754
	Tanc1	S	462	4.15602	4.25136	4.14278	6.50299	6.48385	4.48885	43.8374	0.0437788
	Tcf20	S	900	3.69012	4.21751	4.28586	7.02916	7.02253	7.12824	989.643	2.64568e-05
	Tgfbr2	Y	424	4.28047	4.66099	5.50658	5.82499	6.04089	6.06677	14.5055	0.0202331
	Tjp2	S	1136	8.16333	8.20669	8.09656	8.48209	8.48634	8.5241	2.19777	0.0253632
	Tjp2	T	435	6.67026	6.72141	6.98006	7.09506	7.24843	7.13881	2.34525	0.0470703
	Tle4	S	292	4.1377	3.73189	4.1241	4.45256	6.41433	6.58782	66.1212	0.035667
	Tln1	Y	127	7.01648	4.1415	4.19729	7.27726	7.03392	7.38752	130.16	0.0467966
	Tmcc3	S	242	6.25131	6.11417	6.11504	6.71651	6.5038	6.39603	2.39116	0.0428775
	Tnks1bp1	S	887	4.01183	4.00966	3.90912	6.37404	6.5426	6.6125	341.069	6.00778e-06
	Tns3	Y	601	5.02942	4.68863	5.77487	6.19113	6.04405	5.9521	7.90898	0.0373832
	Tpd52	S	184	4.2623	4.49296	4.07251	6.96937	6.74747	6.54667	301.007	4.61251e-05
	Tpr	S	2141	6.70781	4.40842	4.33128	6.91989	7.05295	6.99901	69.4143	0.0489878
	Upf1	Y	863	3.82722	3.96102	4.10917	5.57948	5.12387	4.27602	10.6492	0.0368172
	Usp20	S	132	3.81454	4.07721	4.61757	6.62078	6.95449	7.00418	489.827	0.000154207
	Wipf2	Y	74	5.82984	3.96524	4.05917	6.60669	6.90784	6.91732	155.787	0.00857443
	Wnk1	S	1867	4.02564	4.16181	4.34673	6.44303	6.01878	6.40238	128.826	8.53747e-05
	Yap1	S	274	4.36037	3.90674	3.89372	6.92934	6.83344	6.87488	669.282	1.76594e-05
	Ythdf2	S	39	6.68633	6.83218	6.82482	7.08016	7.12833	7.26985	2.38967	0.0280528
	Ywhab	Y	128	4.50383	4.63028	3.96374	5.54404	5.58298	4.69733	8.10643	0.0432961
	Zc3hav1	Y	184	4.74789	4.76414	4.20527	6.68144	6.64548	4.97333	33.7016	0.0312968
	Zfand3	S	129	3.8535	4.17333	4.35227	6.58401	6.62276	6.59585	298.201	2.76966e-05
	Zfpm2	S	563	6.67497	6.93762	6.49665	7.24532	7.35857	7.36411	4.16474	0.0115933

## Sheet: DOWN EpCAMneg vs EpCAM+plast
	2: pTyrIP --- EpCAM+ plastic versus EpCAMneg		comp2-BFJ-CGK or ABAFAJ-ACAGAK		p< 0.05
	DOWN in EpCAMneg versus EpCAM+ plastic n=567
	Gene.names	Amino.acid	Positions.within.proteins	EpCAM+ plastic 1	EpCAM+ plastic 2	EpCAM+ plastic 3	EpCAMneg 1	EpCAMneg 2	EpCAMneg 3	Fold change	p-value
	Abi1	Y	208	6.0135	6.10009	4.61151	4.3303	4.69063	4.11864	-15.6738	0.0298283
	Actn1	Y	681	6.56485	6.64991	6.6437	4.43799	6.07579	4.3359	-46.7298	0.0260876
	Actn4	S	160	8.24961	8.31573	8.24806	7.76219	7.66052	7.75615	-3.50628	0.0389452
	Actn4	Y	339	7.41433	7.16162	7.01806	6.73674	5.77109	5.66589	-13.8069	0.0181578
	Aebp2	S	131	6.62459	6.18517	6.6762	4.03639	3.93456	4.25667	-262.692	0.000738731
	Afdn	S	1196	7.28454	7.55182	7.54688	4.07534	4.57746	3.91772	-1865.98	0.000632636
	Afdn	S	1780	8.29011	8.17588	8.14609	7.31363	7.02865	7.37038	-9.25705	0.0112325
	Afdn	S	246	6.64122	6.71274	6.67216	5.87391	5.75167	5.9817	-6.40147	0.0156589
	Afdn	Y	94	6.95876	7.10485	7.3959	4.29408	4.13045	6.71354	-127.982	0.0247874
	Afdn	Y	253	6.77034	6.87476	7.11856	4.36618	4.73541	6.80054	-41.7361	0.0427128
	Agps	S	576	6.79212	6.81708	6.48539	4.55279	4.08328	4.22261	-258.207	0.00121208
	Ahdc1	S	593	6.74284	6.63648	6.85282	4.38204	3.85636	4.48834	-317.541	0.000913223
	Ammecr1	S	16	6.66243	6.90005	6.78764	3.88198	3.92978	4.00134	-700.93	0.000369637
	Ampd2	S	12	7.64027	7.64299	7.6685	4.38756	3.87086	4.37493	-2750.85	0.000444999
	Ank3	S	1016	7.42166	7.42118	7.37469	3.70216	4.01886	3.76797	-3768.62	0.000224743
	Ank3	S	584	7.13817	6.94434	6.74303	4.17454	4.05969	4.17214	-640.31	0.000560351
	Ank3	S	50	6.5595	6.30657	6.40637	4.16877	3.97086	4.28222	-192.101	0.000788792
	Ank3	S	47	6.5595	6.30657	6.40637	4.30549	4.10533	4.12925	-175.438	0.000646837
	Ank3	T	936	6.67353	6.14952	6.0901	4.27129	4.13338	4.4407	-105.34	0.00319066
	Ano1	S	221	6.47833	6.28975	6.51441	5.92051	4.2185	4.34663	-39.7144	0.0385226
	Apc	T	1302	6.76396	6.79717	6.84956	4.1938	4.2255	4.33317	-357.059	0.000438233
	Arap2	Y	471	6.96688	4.24515	6.80569	4.60922	3.993	4.85128	-33.2206	0.0490382
	Arhgap11a	S	659	6.55587	6.50646	6.57998	4.34386	3.81649	4.13308	-281.598	0.000962739
	Arhgap18	S	65	6.60181	6.40614	6.57625	4.14304	4.28759	3.86808	-268.222	0.00128652
	Arhgap35	S	970	6.63934	6.80952	6.48064	4.29212	3.64229	4.73749	-262.544	0.00727371
	Arhgap39	Y	390	6.06	5.88819	6.15801	4.17414	4.65343	3.99448	-57.7272	0.00553846
	Arhgap5	Y	1109	5.97625	5.72869	6.0312	4.18992	4.26424	4.73795	-32.7095	0.00470755
	Arhgef2	S	902	7.43904	7.37919	7.47023	6.99949	6.87312	6.83722	-3.359	0.0427538
	Arhgef28	S	314	6.97985	6.98108	6.77736	4.41016	4.17036	4.61132	-327.705	0.00133418
	Arhgef5	S	1120	6.33445	6.56548	6.72602	3.97126	3.87267	4.28199	-316.235	0.000678577
	Arhgef5	S	851	7.06202	7.0908	7.07797	6.4676	6.51593	6.47383	-3.90069	0.0282549
	Atf7ip	S	533	6.43287	6.85579	6.56528	4.61001	4.52093	4.33783	-134.397	0.00167831
	Atxn2l	S	304	7.54974	7.46563	7.50252	4.37537	4.04746	6.88612	-252.918	0.0490883
	Bap18	S	62	7.57732	7.56389	7.5888	4.22329	4.08811	4.31358	-2335.3	0.000219629
	Basp1	S	131	6.55429	6.72359	6.55525	4.14542	4.54909	4.29073	-191.702	0.000732575
	Baz2a	S	1174	7.07402	6.95031	6.703	3.78786	3.72254	4.13331	-1066.29	0.00108133
	Bcar1	Y	253	6.71733	6.7938	7.07588	4.03076	4.23602	4.79425	-322.596	0.000721349
	Bcar1	Y	331	6.25762	6.68568	6.80773	4.46633	5.04759	4.57058	-77.418	0.00259831
	Bcar3	Y	42	5.80182	6.34348	6.40515	3.90892	4.12907	6.06841	-30.2936	0.0416019
	Bud13	S	135	6.6461	6.78048	6.70726	4.34858	4.3694	4.21563	-251.231	0.000594608
	Camsap2	S	1291	7.61109	7.28306	4.39584	4.35101	4.39526	3.76498	-181.795	0.0465374
	Camsap3	S	812	7.27658	7.0172	7.1618	4.44281	4.00674	3.91674	-1070.93	0.000443865
	Camsap3	S	368	6.87885	6.63623	6.70077	3.88854	4.35239	4.17978	-396.63	0.00142058
	Camsap3	S	1077	7.3064	7.30366	7.24446	4.14166	3.98477	6.25288	-310.27	0.029314
	Camsap3	S	334	7.48859	7.25841	7.55505	6.80466	4.22723	3.8316	-301.664	0.0483448
	Camsap3	S	431	7.09352	7.01405	7.06795	6.34448	4.44059	3.86777	-149.358	0.0394165
	Camsap3	S	767	6.58254	6.36525	6.55776	5.38539	4.60956	5.67124	-19.0452	0.0153976
	Cast	S	284	7.52818	4.5179	7.32836	4.13623	3.86672	4.5771	-183.99	0.047114
	Cdc20	S	41	6.49238	6.88934	6.57674	4.41964	6.39757	4.48147	-35.7487	0.0431315
	Cdc42ep1	S	205	7.1203	7.10999	7.14136	6.78129	6.3967	6.22555	-4.52936	0.0480006
	Cdc42ep1	T	34	6.74063	6.78564	6.66593	3.88528	4.15644	5.90674	-120.572	0.0345978
	Cep170b	S	1166	7.87539	7.75783	7.765	7.47545	7.15271	7.21522	-3.29824	0.0452202
	Cgn	Y	99	7.28397	7.57256	7.73451	6.79348	4.27674	4.16654	-282.766	0.036049
	Champ1	S	394	7.15304	7.34152	7.38084	4.06289	4.36824	4.43399	-1007.93	0.000290323
	Chchd3	Y	53	7.1826	6.97632	7.1087	6.5694	4.99407	6.02563	-16.8333	0.0336859
	Cldn4	Y	209	7.52678	7.18285	7.54515	6.39605	4.16588	4.83636	-192.972	0.0112964
	Col17a1	S	173	7.62181	7.53183	7.31594	7.06015	4.38951	4.45649	-154.104	0.0497614
	Col17a1	S	151	7.42235	7.35511	7.20029	6.84424	4.30989	4.33092	-145.961	0.047883
	Col17a1	S	85	7.31469	6.95566	6.7035	6.43313	4.2083	4.27849	-104.226	0.0266496
	Col17a1	Y	397	6.0738	6.12576	5.96632	5.59056	4.92482	4.08805	-15.3988	0.0371421
	Csrp1	Y	18	5.62155	5.80589	4.82934	4.14603	4.52094	3.914	-16.7985	0.0104445
	Ctnna1	S	652	8.31607	8.28591	8.29287	7.63559	6.76783	6.48219	-21.698	0.0239579
	Ctnna1	S	655	8.31607	8.28591	8.29287	7.63559	6.76783	6.48219	-21.698	0.0239579
	Ctnna1	S	641	8.78829	8.77403	8.6838	8.25969	8.25321	8.21531	-3.20607	0.0424935
	Ctnna1	T	658	6.49855	6.54217	6.45438	3.96255	3.96988	4.06335	-316.062	0.000524843
	Ctnna1	T	658	7.11071	7.04572	6.90519	6.55529	4.14402	4.27502	-106.929	0.047672
	Ctnna1	T	658	8.31607	8.28591	8.29287	7.63559	6.76783	6.48219	-21.698	0.0239579
	Ctnna1	Y	280	6.93435	6.86767	6.78543	6.13663	4.13299	4.62995	-78.697	0.0195638
	Ctnna1	Y	177	6.69589	6.94591	6.90479	3.86796	5.61743	5.58911	-66.6854	0.0160615
	Ctnna1	Y	419	8.31633	8.03931	7.81377	7.47371	6.18014	6.56475	-20.7463	0.0160223
	Ctnna1	Y	619	7.845	7.66148	7.38187	7.03071	5.86247	6.08366	-20.1298	0.0156034
	Ctnnb1	S	191	7.52561	8.01901	7.90856	6.63837	6.81023	6.68233	-12.806	0.00781929
	Ctnnd1	S	252	6.47438	5.22632	5.22721	5.90733	4.37894	4.09368	-7.0684	0.0324572
	Ctnnd1	S	864	7.34542	7.32332	7.26134	4.22798	4.12553	4.04179	-1507.51	0.000235182
	Ctnnd1	S	920	7.14019	6.73719	6.65326	4.00981	4.0624	4.29388	-526.643	0.00141181
	Ctnnd1	S	857	6.93385	6.8089	7.08042	4.43732	4.18307	4.11327	-497.167	0.000739026
	Ctnnd1	S	269	7.65272	7.58925	7.51319	6.90022	3.82361	4.41659	-345.337	0.0449068
	Ctnnd1	S	268	7.65272	7.58925	7.51319	6.90022	4.27425	4.13023	-304.428	0.0416979
	Ctnnd1	S	352	7.88434	7.69087	7.68025	7.1751	4.61818	4.07282	-290.484	0.0455122
	Ctnnd1	S	346	7.86538	7.67006	7.42559	4.08591	6.41541	5.87379	-156.783	0.046511
	Ctnnd1	S	864	6.70065	6.59893	6.6399	4.56593	4.28806	4.61742	-143.226	0.000950092
	Ctnnd1	S	349	8.41886	8.28213	8.21787	7.59705	6.77903	6.90006	-16.3771	0.0122079
	Ctnnd1	S	352	8.41886	8.28213	8.21787	7.59705	6.77903	6.90006	-16.3771	0.0122079
	Ctnnd1	S	346	8.41886	8.28213	8.21787	7.59705	6.77903	6.90006	-16.3771	0.0122079
	Ctnnd1	S	268	8.48063	8.38528	8.37461	7.73357	7.39882	7.12373	-9.881	0.0136306
	Ctnnd1	S	920	7.69138	7.94753	7.65615	6.97929	6.75515	6.60719	-9.64893	0.0137031
	Ctnnd1	S	899	7.77151	7.68043	7.5605	7.14228	6.61701	6.44244	-8.64773	0.0171894
	Ctnnd1	S	349	8.78613	8.81456	8.8497	8.09279	7.85779	7.72646	-8.40323	0.0143739
	Ctnnd1	S	352	8.78613	8.81456	8.8497	8.09279	7.85779	7.72646	-8.40323	0.0143739
	Ctnnd1	S	230	8.8603	8.66517	8.6298	8.22094	7.8972	7.41318	-7.49292	0.0240199
	Ctnnd1	S	349	8.25073	8.03678	7.83326	7.51876	7.28756	6.94663	-6.1556	0.0142702
	Ctnnd1	S	346	7.73253	7.49397	7.17753	7.08446	6.51268	6.5246	-5.76448	0.0219979
	Ctnnd1	T	916	7.14019	6.73719	6.65326	4.13394	4.00715	3.81323	-722.396	0.000403239
	Ctnnd1	T	177	6.52201	6.72616	6.66717	3.98614	3.79601	4.16253	-453.823	0.000751306
	Ctnnd1	T	906	7.93224	7.76965	7.86764	7.26302	6.7535	6.66459	-9.17926	0.0161704
	Ctnnd1	T	201	7.69395	7.66196	7.67687	7.31636	6.54284	6.53794	-7.56044	0.0403709
	Ctnnd1	T	879	7.17939	7.29274	7.19347	6.8361	6.41411	6.35814	-4.85012	0.0438407
	Ctnnd1	Y	280	7.05886	7.08142	6.98797	6.54425	4.23996	4.22926	-109.209	0.0318652
	Ctnnd1	Y	193	6.7406	6.79957	6.70272	3.88044	6.06983	5.17233	-50.9049	0.0324595
	Ctnnd1	Y	174	5.61048	6.34089	6.64814	4.69425	4.12877	5.39956	-28.7725	0.0187437
	Ctnnd1	Y	248	5.97544	6.15051	6.03551	5.23391	4.56388	4.42139	-20.6108	0.0153904
	Ctnnd1	Y	904	8.27498	8.46328	8.63057	7.48129	7.09118	7.10954	-16.9411	0.0136453
	Ctnnd1	Y	904	4.30188	6.05491	5.63202	3.82891	4.42752	4.27321	-14.2252	0.0314182
	Ctnnd1	Y	877	7.12771	7.50472	7.55756	6.43402	6.18358	6.43953	-11.0735	0.0190774
	Ctnnd1	Y	257	7.32677	7.34733	7.14835	6.73482	6.27864	6.2483	-7.13775	0.0291384
	Ctnnd1	Y	257	6.47438	5.22632	5.22721	5.90733	4.18897	4.59905	-5.54863	0.0445247
	Cyfip1	Y	1054	6.47202	6.48036	6.44359	4.38103	4.20222	5.0089	-86.0209	0.00360518
	Cyth2	Y	219	6.30351	6.46615	6.47218	5.62231	4.33754	5.13669	-24.0862	0.025593
	Dapk2	S	349	7.71763	7.60888	7.22517	6.63616	4.25098	4.13257	-324.082	0.025752
	Ddr1	Y	518	5.58006	5.40043	5.58296	4.71796	4.45646	4.58945	-8.57425	0.0169309
	Ddx20	S	37	7.15547	6.97642	6.90582	4.19994	4.07772	4.0605	-794.051	0.000309475
	Ddx21	S	64	6.69113	6.4519	6.37073	4.0194	4.04534	4.15025	-270.972	0.000929647
	Ddx3x	Y	104	6.73745	6.87431	6.99438	4.60231	6.5985	4.58645	-40.3918	0.0459872
	Dll1	Y	641	6.14132	5.9258	6.05629	4.6211	4.67654	4.46311	-28.4591	0.00461853
	Dock1	S	1743	7.49973	6.96039	7.08669	3.97692	4.30795	4.42451	-882.693	0.00183484
	Drg2	Y	332	5.83344	5.86017	5.96581	3.95493	4.32978	5.27749	-23.2132	0.0192694
	Dsc3	Y	816	6.40155	6.25306	5.912	5.87389	4.34161	4.67477	-16.8051	0.0334137
	Dsg3	Y	876	6.80755	6.60867	6.60477	6.22948	4.77533	4.47526	-32.632	0.0253159
	Dsp	S	22	6.89272	6.93165	6.47173	4.31184	3.81626	4.03557	-513.82	0.00124406
	Dsp	Y	1181	6.12689	6.04224	5.77788	5.82564	4.05664	4.08196	-21.2613	0.0447459
	Dyrk3	Y	368	7.92979	8.00766	8.0133	7.2237	7.05173	7.06664	-7.40557	0.0229249
	Eef1a1	Y	254	5.81265	5.98393	6.07988	4.60751	4.40832	4.33033	-32.3666	0.00511266
	Efnb1	S	282	6.67882	6.46532	4.22328	4.05455	4.00198	3.63851	-77.766	0.0426014
	Efs	Y	128	6.26037	5.75319	4.31075	4.23619	3.79419	4.03241	-26.3334	0.045307
	Egfr	Y	1138	6.37266	6.44003	4.76674	4.26179	4.68477	4.01962	-34.4945	0.0175536
	Ehmt1	S	426	6.34916	6.26707	6.22616	4.15343	4.24418	4.29704	-112.007	0.00106485
	Eif1	Y	79	6.81431	6.59204	6.70932	6.40345	4.89894	4.16321	-35.4829	0.0426474
	Eif3c	S	9	7.04279	6.98865	7.14722	4.07141	4.3712	4.41282	-594.852	0.000516109
	Emd	Y	161	6.16578	5.44603	4.5935	4.02584	4.19144	4.17218	-18.7046	0.0457912
	Enah	S	445	7.35655	7.75164	7.55932	6.78567	6.14785	6.39296	-12.9921	0.0302435
	Epha1	S	907	7.17231	7.23091	7.09258	4.28279	4.51746	4.35156	-604.412	0.000381292
	Epha1	S	911	6.66729	6.68328	6.57306	5.91197	4.7727	4.00971	-55.3456	0.031907
	Epha1	Y	782	7.24535	7.42179	7.14587	4.5404	5.38081	4.24706	-353.382	0.00140881
	Epha2	T	899	6.76608	7.62781	7.06851	4.37023	4.01098	4.34952	-813.878	0.00320945
	Epha2	Y	695	5.52583	4.88167	6.09306	4.11533	3.90493	5.35702	-10.9924	0.020404
	Ephb4	S	769	7.0756	7.00799	7.21381	3.86392	4.19703	4.05948	-1145.49	0.000451563
	Ephb4	Y	574	7.6956	7.61978	7.79399	3.9544	5.90636	6.93682	-127.037	0.0389067
	Ephb4	Y	574	7.17073	7.06141	5.35791	4.82314	6.14548	4.62151	-21.543	0.0424365
	Eps8l1	S	624	6.90795	7.10544	7.22621	4.36588	4.12084	4.12352	-752.413	0.000779641
	Eps8l1	S	182	6.29328	6.63452	6.56118	4.3568	4.21611	4.28211	-162.675	0.00135575
	Eps8l1	T	187	6.29328	6.63452	6.56118	4.03214	3.934	3.84513	-362.443	0.000924504
	Eps8l1	T	187	6.9183	7.09496	7.04425	6.07912	3.56603	3.8961	-320.198	0.0379694
	Eps8l2	S	720	7.15699	6.96527	7.02698	6.349	4.12535	4.22551	-141.187	0.0326186
	Eps8l2	S	204	7.55926	7.30594	7.50762	7.05191	6.79628	6.86935	-3.56256	0.0361548
	Eps8l2	Y	681	6.96904	6.54311	6.86256	6.29647	5.82741	6.05142	-5.40927	0.0352037
	Erbb3	Y	1325	7.71672	7.66279	7.86077	7.02512	5.87258	7.0275	-12.7358	0.0349327
	Esrp1	S	543	6.97676	6.92511	6.84601	5.83931	4.256	4.3245	-128.635	0.0159044
	Ezr	S	535	6.60503	6.45446	6.52663	4.37209	4.28195	4.40151	-150.263	0.000722612
	F11r	S	288	7.54222	7.35365	7.37565	6.57884	4.18586	4.33877	-245.103	0.0288463
	F11r	S	288	7.36728	7.08647	7.09666	4.45803	6.44444	3.85083	-184.376	0.0457283
	F2rl1	S	377	6.76582	7.05831	7.08062	3.49106	4.16719	4.39301	-893.636	0.000731687
	F2rl1	S	378	6.76582	7.05831	7.08062	4.22662	3.6928	4.24058	-822.086	0.0013263
	Fam168b	S	6	6.77576	6.74695	6.85312	4.26863	3.92855	4.46258	-373.267	0.000769531
	Fam208b	S	1430	6.65277	6.35594	6.37372	4.24505	3.70961	3.99159	-301.113	0.000630076
	Fam83b	S	309	7.08595	7.0892	6.96556	4.1868	4.55784	4.2206	-531.076	0.000554122
	Fam83b	S	435	6.72392	6.60934	6.4779	4.06241	4.26476	4.03357	-304.42	0.00066607
	Fam83b	S	312	6.65455	6.7307	6.51509	4.21393	4.06634	4.50933	-234.557	0.00165816
	Fam83b	S	318	7.38301	7.29017	7.10356	6.64504	4.20936	3.94579	-211.598	0.0399859
	Fam83b	S	466	7.39016	7.46093	7.22907	6.8085	4.44847	4.29876	-149.559	0.0476261
	Fam83b	S	664	7.13061	7.07185	6.94866	6.55865	4.11795	4.07971	-135.396	0.0476161
	Fam83b	Y	336	6.39587	6.4149	6.17399	5.79958	4.27599	3.99899	-43.3244	0.0243799
	Fam83f	S	4	6.86363	7.05759	6.96451	4.55677	4.43518	6.46966	-64.2753	0.0489618
	Fam83h	S	5	7.49469	7.54334	7.44423	3.90393	4.11911	4.22339	-2581.94	0.000285193
	Fam83h	Y	1064	6.02898	4.40304	6.30092	4.28617	4.16261	4.42279	-19.3698	0.049678
	Fhdc1	S	681	7.07428	6.82406	6.95645	4.23496	4.13308	4.24154	-560.277	0.000380676
	Fhl2	Y	236	6.69645	6.44544	6.62559	6.12879	4.48679	5.03211	-23.6188	0.0258152
	Flna	S	2128	7.31267	7.45179	7.25697	4.5467	3.93172	4.12773	-1375.38	0.000884234
	Flna	S	2284	6.4475	6.50975	6.31044	3.68135	4.03531	4.1639	-289.987	0.00131918
	Flrt3	S	639	4.63186	6.57716	6.51791	3.50078	4.38034	3.95436	-92.0061	0.0143168
	Frmd4b	S	318	6.05351	6.35683	6.17287	4.37971	4.28868	4.32749	-72.8519	0.00179608
	Garem1	Y	453	6.82672	6.72883	6.9168	5.99372	5.84622	6.0973	-6.99906	0.0226013
	Gars	S	690	6.43881	6.77974	6.82839	4.53148	4.18324	3.96032	-286.617	0.00305461
	Gatad2a	S	335	7.29067	7.16131	6.98307	3.8809	4.03728	4.0265	-1457	0.00043223
	Gja1	S	314	6.69247	6.69268	6.81044	3.93758	4.32222	4.28854	-354.066	0.000700967
	Gja1	S	279	6.96617	6.77193	7.02742	6.22572	4.28064	4.22711	-102.49	0.0347675
	Gjb3	S	263	6.82692	6.81977	6.71166	3.71082	4.16319	4.33555	-520.312	0.00133097
	Gjb3	T	268	7.09463	7.06273	6.93255	4.12364	4.38804	3.88834	-788.181	0.000484329
	Gjb4	Y	117	6.96997	6.83648	6.67773	3.82864	4.64131	4.5239	-313.889	0.00217835
	Gphn	S	270	7.02001	6.91189	7.05261	3.96741	3.90547	4.37908	-814.418	0.000500864
	Gpx2	Y	88	6.05189	5.56152	4.46237	4.36819	3.93456	3.81635	-20.8398	0.0197477
	Grb7	S	364	8.31025	8.09337	8.07645	6.99059	4.19342	4.03909	-1218.02	0.0251177
	Grb7	Y	361	6.40855	6.23426	6.32049	4.31339	4.63094	4.41649	-73.7044	0.00227019
	Gtf3c1	S	1794	6.7484	6.85399	6.7585	4.15756	3.88168	3.95285	-616.022	0.000531425
	Gtse1	S	476	7.15223	7.18259	7.1041	6.63015	6.77133	6.4554	-3.36784	0.0447238
	Hdac1	S	423	4.4967	6.99768	6.95331	3.95968	4.13257	4.45873	-92.3788	0.0485734
	Hist1h1d	T	18	6.58801	6.6488	6.62821	4.40116	3.95103	4.24094	-265.436	0.00108075
	Hnrnpa2b1	Y	331	5.0735	6.6768	6.57073	4.49475	4.8615	4.76902	-25.0373	0.023692
	Hnrnpa3	Y	352	6.63723	6.60037	6.4817	5.36221	4.79621	5.66349	-19.9126	0.0158321
	Hspb1	S	15	8.29352	8.25687	8.39027	7.74653	7.33302	7.395	-6.63796	0.0218166
	Hspb1	S	52	9.43898	9.24424	9.28301	8.80464	8.45052	8.5988	-5.05929	0.0193326
	Ier3	S	18	7.22759	7.14173	7.33725	4.0476	4.13765	4.21278	-1267.21	0.000272181
	Igf1r	Y	1168	7.67642	7.61156	7.28723	5.5464	6.83313	4.47557	-80.6683	0.0211955
	Igf1r	Y	1167	7.06118	7.15923	7.16115	5.53458	6.43188	5.37148	-22.2779	0.0168742
	Igf1r	Y	1163	7.06118	7.15923	7.16115	6.34871	6.43188	5.37148	-11.9261	0.0397475
	Igf1r	Y	1163	6.85616	7.12062	7.16927	6.39089	6.32042	5.69828	-8.16868	0.0477104
	Ilk	S	232	6.68022	6.82053	6.88931	6.13983	6.08775	6.28458	-4.22638	0.0274112
	Jade3	S	578	6.64611	6.62909	6.74829	3.90893	3.76401	4.01863	-598.83	0.000366152
	Jade3	S	774	6.81631	6.93551	7.017	4.27552	4.10198	4.16826	-550.833	0.000520485
	Jmy	S	130	7.57684	6.57035	6.26125	4.07294	4.38981	4.13073	-402.708	0.00725464
	Jup	S	182	7.76311	7.96812	8.18728	6.98456	6.78041	7.0484	-10.8403	0.0108132
	Jup	Y	644	6.26188	5.89361	5.95823	4.66445	4.16981	4.88445	-29.1747	0.00683282
	Jup	Y	480	7.32599	7.36888	7.44003	6.73289	5.95328	6.70506	-8.21405	0.0390729
	Kazn	S	292	6.60017	6.86812	6.74885	3.72305	3.97819	4.01199	-683.342	0.000351638
	Kazn	S	257	6.52591	6.75979	6.82817	4.42956	4.01199	4.32997	-280.19	0.00146607
	Kazn	S	251	6.54733	6.80044	6.49915	4.33443	3.99912	4.17368	-279.617	0.00135936
	Kdf1	S	158	6.86525	6.60988	6.79976	3.89259	3.79707	3.68429	-926.793	0.000377694
	Kiaa1522	S	940	6.47284	6.80854	6.95743	4.26981	4.23594	3.96623	-388.102	0.00168551
	Kiaa1522	S	943	6.47284	6.80854	6.95743	4.14544	4.35631	4.19538	-326.508	0.000832854
	Kiaa1671	S	262	7.13798	7.11221	7.23902	3.75582	4.25585	6.36032	-235.725	0.0344373
	Kiaa1671	S	259	7.13798	7.11221	7.23902	4.48746	3.93522	6.36032	-171.949	0.0321215
	Klc2	S	574	6.66198	6.40053	6.4654	3.84199	4.44079	4.07924	-244.698	0.00250498
	Klc3	S	506	7.31263	7.43729	7.56534	3.72969	4.34688	3.71865	-3211.29	0.000657314
	Klc3	S	501	7.31263	7.43729	7.56534	4.00924	4.331	4.03918	-2050.91	0.000346448
	Klc3	S	506	7.67111	7.85986	7.82025	6.9186	4.28284	4.19239	-449.224	0.0442231
	Klc3	S	467	7.95839	7.80623	7.9955	7.25149	7.08283	7.25398	-5.29592	0.0164722
	Knop1	S	142	7.44429	7.27231	7.2229	6.8829	6.53654	6.809	-3.71838	0.0417046
	Kpna3	S	56	6.63671	6.77225	6.61539	4.04386	4.05154	3.69724	-554.496	0.000499373
	Kpna3	S	60	6.63671	6.77225	6.61539	4.33649	4.09618	4.28879	-271.828	0.000860916
	Krt14	S	444	7.55495	7.40402	7.14866	6.91661	3.96985	4.16201	-225.449	0.04783
	Krt14	S	447	7.55495	7.40402	7.14866	6.91661	3.93921	4.46874	-182.398	0.0492907
	Krt14	S	40	8.53798	8.77799	8.25318	8.0208	6.52666	6.54559	-31.0481	0.0440168
	Krt14	Y	42	6.97207	6.78489	6.50569	5.07369	4.44988	5.5702	-52.8398	0.0125423
	Krt15	S	111	6.01277	6.12746	4.40849	4.18477	3.96116	3.91413	-31.3487	0.0433888
	Krt15	Y	112	6.77169	6.97419	6.84399	4.82469	4.95714	6.17541	-35.0115	0.0200333
	Krt16	S	72	7.433	7.44613	6.97115	4.12053	4.24597	3.83786	-1641.74	0.000245238
	Krt16	S	13	8.69757	8.87341	8.31474	8.30785	7.88998	7.55459	-5.14159	0.0404476
	Krt16	Y	149	6.10571	6.19427	5.89961	4.50336	4.48122	5.12398	-23.1036	0.0143709
	Krt17	S	18	7.17188	7.35386	7.10826	4.11169	4.17918	4.40907	-950.641	0.000563822
	Krt17	S	39	8.22894	8.33807	8.14295	7.51098	4.57105	4.24788	-621.371	0.0481185
	Krt17	S	13	8.97141	9.08206	8.82664	8.35614	8.04316	7.95478	-6.95045	0.0182854
	Krt18	S	43	6.80496	7.05486	6.74716	4.38496	4.33187	3.95207	-442.62	0.000642288
	Krt18	Y	14	7.3033	7.3467	7.34102	3.95577	4.95872	3.89887	-1146.09	0.00115581
	Krt5	S	6	7.93442	7.93372	7.82517	3.99904	4.02904	3.95053	-8033.42	0.000123752
	Krt5	S	72	7.44608	7.41132	7.39678	6.81102	4.17085	4.43203	-190.587	0.0461584
	Krt5	S	11	6.83069	6.75908	6.68876	6.16893	4.16898	4.07502	-90.199	0.0380735
	Krt5	S	16	6.83069	6.75908	6.68876	6.16893	4.51818	4.07413	-69.0394	0.0370903
	Krt5	S	18	9.08773	8.88194	8.9711	8.42223	6.78589	6.75045	-45.7863	0.0316562
	Krt5	Y	63	7.27531	7.05812	7.08253	4.4827	4.34914	3.629	-966.149	0.000697413
	Krt5	Y	57	9.17666	9.07965	6.70418	8.301	4.33913	4.30034	-471.346	0.0399938
	Krt5	Y	63	7.42288	7.31191	7.33245	6.64473	4.16203	4.33652	-203.231	0.0222658
	Krt5	Y	73	7.47334	7.31258	7.37174	6.74535	4.52597	4.47274	-137.362	0.0226914
	Krt5	Y	365	6.23849	5.28252	6.19445	4.22273	3.97771	4.03153	-67.2709	0.00461116
	Krt5	Y	57	6.82323	6.11698	6.23662	6.34499	4.07616	4.19683	-33.0839	0.0304781
	Krt5	Y	267	5.8247	5.20749	5.7727	4.68757	4.62744	4.11961	-13.2868	0.0280774
	Krt6a	S	39	8.33067	7.98026	7.76389	4.48606	4.00776	4.19271	-6253.16	0.000225951
	Krt6a	S	20	7.78658	7.6727	7.65161	4.27252	4.1575	4.24796	-3003.58	0.000183178
	Krt6a	S	17	7.78658	7.6727	7.65161	4.55542	4.1232	4.39423	-2218.28	0.000291746
	Krt6a	S	45	8.09198	7.79903	7.80993	6.19781	3.74096	4.36428	-1357.15	0.0106859
	Krt6a	S	35	7.87897	7.52547	7.58127	7.0649	4.26838	4.07163	-336.458	0.0392403
	Krt6a	S	39	6.41757	4.36907	6.50355	4.24155	3.63361	4.0806	-59.999	0.0299861
	Krt6a	S	58	9.63232	9.38962	9.44539	9.13069	6.98735	7.20272	-51.9423	0.04589
	Krt6a	S	316	6.85211	6.6347	6.0889	6.10464	4.32915	4.09434	-48.1427	0.0274958
	Krt6a	S	20	9.15411	9.04939	8.9332	8.61735	6.6147	6.8607	-48.0082	0.043531
	Krt6a	S	69	8.54291	8.33313	7.91383	7.8217	6.79085	6.72012	-14.2036	0.0182054
	Krt6a	Y	81	7.82805	7.55757	7.60869	4.83387	4.17809	5.65715	-595.757	0.00270464
	Krt6a	Y	60	7.00763	6.87297	6.70464	6.1026	5.27275	4.15192	-48.5278	0.0183605
	Lad1	S	523	8.61085	8.69087	8.57337	3.75995	3.96071	4.07528	-49322.8	0.000107767
	Lad1	S	367	6.98839	7.1624	7.28123	4.51757	4.25067	4.06866	-732.894	0.00113505
	Lad1	S	38	7.35236	7.38452	7.53803	4.06029	4.24509	6.36364	-343.001	0.0220233
	Lig3	S	211	7.89907	7.87794	7.90737	7.47675	7.37219	7.10252	-3.78127	0.0463667
	Limd1	S	308	6.8113	6.99693	7.19669	4.77687	5.866	4.20533	-112.783	0.0215826
	Llgl2	S	1006	7.3697	7.46959	7.52558	6.40868	4.08923	4.15236	-372.846	0.0320239
	Llgl2	S	1022	8.46358	8.59319	8.58991	7.73711	6.76387	7.77537	-13.2875	0.0409741
	Lsr	S	368	7.23949	7.1423	7.02045	4.02067	4.26426	4.16128	-966.809	0.000455931
	Lsr	S	311	7.05158	6.87466	7.06429	4.23646	4.25184	3.74884	-827.547	0.00100075
	Lsr	S	523	6.99884	7.07048	7.20237	4.33288	4.15709	4.06258	-806.084	0.000575695
	Lsr	S	520	7.73142	7.68596	7.83766	6.75139	3.6008	4.44931	-657.429	0.0370945
	Lsr	S	520	7.97648	8.03414	7.86758	7.12539	4.3434	4.07526	-599.859	0.0408022
	Lsr	S	523	7.73142	7.68596	7.83766	6.75139	4.17636	4.36392	-451.289	0.0324765
	Lsr	Y	330	6.69825	4.54215	6.8403	4.4319	4.29023	4.62904	-37.7146	0.0472109
	Lsr	Y	476	4.40214	5.92093	6.17061	4.06644	4.09458	4.21749	-23.5355	0.0407211
	Luzp1	T	680	6.61845	6.68555	6.65443	4.10116	3.82675	4.17721	-414.732	0.000694334
	Map7	S	209	6.65685	6.78503	6.58193	3.98735	3.97134	3.64412	-641.208	0.000418682
	Map7	S	316	7.83149	7.58835	7.72564	6.73481	4.30828	4.3495	-383.97	0.026033
	Map7	S	202	7.54778	7.47103	7.57298	6.79843	4.22915	4.43945	-237.094	0.0401712
	Mapk1	T	183	7.6593	7.47147	7.91823	7.08603	6.72112	6.97745	-5.68594	0.0372702
	Mapk1	T	183	7.42941	7.37915	7.5599	6.9213	6.77994	7.14205	-3.22396	0.0457957
	Mapk1	Y	185	7.6593	7.47147	7.91823	7.08603	6.72112	6.97745	-5.68594	0.0372702
	Mapk1	Y	185	7.42941	7.37915	7.5599	6.9213	6.77994	7.14205	-3.22396	0.0457957
	Mapk13	Y	182	7.1318	7.46972	7.29033	6.14165	6.04439	6.64123	-10.5081	0.0246024
	Mapk8	Y	185	6.68883	4.72661	5.6005	4.11351	3.9772	4.3468	-33.5847	0.0332178
	Marcks	S	27	7.86073	8.20213	8.05582	7.3414	7.40126	7.40118	-4.55284	0.0270675
	Marcksl1	S	104	8.02547	7.92834	7.9918	7.34431	7.20506	7.51641	-4.23268	0.0300197
	Marcksl1	T	14	7.21422	7.12696	7.19757	4.02083	4.32544	4.47769	-803.4	0.000620904
	Marcksl1	T	85	7.07971	7.31546	7.13473	4.26481	4.65654	6.61995	-99.1302	0.0497842
	Marcksl1	T	148	6.72572	6.93616	6.91617	5.69363	5.61398	6.16162	-10.8711	0.0139878
	Marveld2	S	121	7.51947	7.39135	7.36105	3.93716	4.10766	4.05044	-2467.18	0.000267492
	Marveld2	S	117	7.51947	7.39135	7.36105	4.04364	4.43063	4.39812	-1358.82	0.000609036
	Marveld2	S	117	7.00507	6.87725	6.93381	6.27045	4.14578	3.96629	-139.488	0.0373434
	Marveld3	T	384	7.45521	7.19298	7.31369	6.59043	4.29171	4.04028	-222.067	0.0339178
	Mdm2	S	112	7.00763	6.85789	4.58737	6.6112	6.16029	3.99869	-3.63835	0.0422982
	Med26	S	7	4.64039	6.72536	6.62643	4.05885	4.3108	4.07816	-70.4895	0.0419447
	Mettl18	S	67	6.85454	6.84807	6.92205	4.17331	3.90473	4.04393	-682.707	0.000409939
	Mmachc	S	276	6.47987	6.5281	6.58642	5.86689	5.71327	5.68579	-5.97233	0.0178445
	Mmachc	S	272	6.47987	6.5281	6.58642	5.86689	5.71327	5.68579	-5.97233	0.0178445
	Mrpl22	Y	165	5.9645	5.91124	5.92323	5.69797	4.34137	4.31546	-14.0624	0.0482794
	Mta2	S	53	7.22156	7.14145	7.17393	4.49813	4.22329	4.17651	-758.006	0.000397333
	Mtmr10	S	745	7.42816	7.04805	7.32294	6.74181	6.51483	6.32953	-5.46588	0.0282744
	Mybbp1a	S	1160	7.21181	6.976	6.87142	4.66835	4.23289	4.34276	-402.79	0.000497925
	Mybbp1a	S	1280	8.03444	8.06827	7.9802	7.64586	7.48074	7.3161	-3.52161	0.0436786
	Mybl2	S	282	6.60696	6.57771	6.84767	4.22702	3.78239	4.49894	-322.103	0.000941609
	Myh14	S	1965	7.48955	7.48865	7.54658	4.17305	4.76972	4.44396	-1111.78	0.000681111
	Myh14	S	1272	6.833	6.71238	7.02738	4.19759	3.84143	5.71711	-187.159	0.0128352
	Myzap	Y	73	5.40657	6.18843	6.11006	4.22175	4.41715	5.12018	-20.6693	0.0117195
	Nap1l4	T	51	7.08215	6.35812	6.93251	4.61495	3.8873	4.55614	-274.239	0.000516299
	Ncbp3	S	410	6.38791	5.84009	4.75818	4.51125	3.81321	4.33029	-27.7848	0.0472742
	Ncl	S	462	6.68311	6.48028	6.55507	4.21973	4.30872	4.24107	-207.162	0.000770426
	Ncs1	Y	115	5.25256	6.47562	6.72836	4.02425	4.46525	6.05336	-20.1631	0.0262265
	Necap2	S	181	6.83484	7.18026	7.28436	4.15141	4.05564	3.93733	-1126.4	0.000798999
	Nectin1	Y	466	6.67818	4.87417	6.70038	4.1372	4.41058	4.40497	-58.4333	0.0333336
	Nectin4	Y	475	5.63341	5.90253	5.45354	4.39891	3.93373	4.8158	-19.0699	0.0274155
	Nedd9	Y	240	6.517	6.57952	6.22832	6.22729	4.3654	4.49185	-25.9081	0.0471903
	Nhsl1	S	1478	7.11766	6.63125	6.60856	4.65511	3.88061	4.24085	-336.485	0.000737173
	Nhsl1	S	324	7.62569	7.26258	7.24673	7.028	6.82969	6.6683	-3.43826	0.0400324
	Nifk	T	213	6.40245	6.61852	6.71665	4.00063	4.25327	3.92414	-331.024	0.000877104
	Nifk	T	209	6.40245	6.61852	6.71665	4.31355	4.09971	3.94171	-288.99	0.0015694
	Nipal4	S	394	6.75802	6.71866	6.94681	4.38605	4.10235	4.02582	-432.939	0.000915781
	Nipbl	S	350	7.06156	7.13259	6.91774	4.36827	4.35295	4.12628	-568.588	0.00035952
	Nono	S	149	6.56415	6.67496	6.7182	3.77055	3.83082	4.12229	-555.33	0.000442867
	Nt5c	S	184	7.5204	7.53013	7.57121	7.04686	6.98873	6.684	-4.30577	0.0396894
	Nup188	S	1727	6.91713	6.91037	6.8134	3.95472	4.32959	4.3564	-464.223	0.000838696
	Ociad1	Y	161	6.07401	4.34738	5.96256	4.10426	4.09805	4.09217	-23.0759	0.0481848
	Ocln	Y	340	6.63363	6.53403	6.87773	4.45062	4.63355	4.58093	-133.894	0.00129063
	Otud4	S	1016	6.47257	6.37775	6.6075	3.96553	4.08095	4.09795	-274.03	0.000610565
	Otud4	S	1017	6.47257	6.37775	6.6075	4.06476	4.29458	4.33043	-180.31	0.00088897
	Pacsin3	S	319	7.16611	7.25049	7.0901	4.09312	4.19247	3.99871	-1186.14	0.000249708
	Pak6	S	561	6.87859	6.52996	6.97576	3.99087	4.46234	4.1024	-406.97	0.00229783
	Pak6	S	352	7.15715	7.27919	7.30313	4.05122	4.17067	6.53801	-212.091	0.03835
	Palmd	S	370	7.89941	7.25681	7.19949	7.20926	3.95053	3.90021	-270.335	0.0445601
	Palmd	S	375	7.89941	7.25681	7.19949	7.20926	4.15952	4.32424	-166.302	0.0414539
	Palmd	S	370	7.35741	7.16756	6.69453	6.73437	4.15812	4.21248	-109.188	0.04464
	Palmd	S	372	7.63304	7.12575	6.98355	7.03694	4.26584	4.33381	-108.456	0.044564
	Pcnt	S	943	6.39454	6.35633	6.51914	4.32854	3.94012	3.98089	-218.854	0.00113288
	Pcnt	S	944	6.39454	6.35633	6.51914	4.45315	4.48264	3.86662	-143.175	0.00339328
	Pdlim1	S	144	8.22542	8.18627	8.1187	7.82116	7.6343	7.60417	-3.09208	0.0487255
	Pfkfb2	S	496	7.72866	7.60612	7.66767	3.98313	4.22439	6.7623	-475.928	0.0371179
	Pfkfb2	S	486	7.72866	7.60612	7.66767	4.14191	4.58889	6.7623	-318.504	0.0354018
	Pfkfb2	S	496	6.55167	6.08939	6.1517	6.03335	4.2649	4.55414	-20.5806	0.0360623
	Phactr4	S	145	7.23374	7.35767	7.43284	4.07842	4.31372	4.20792	-1384.84	0.000263281
	Phactr4	S	145	6.72459	6.93298	6.95059	4.35229	4.09166	4.69427	-309.013	0.00127522
	Phactr4	S	148	7.60078	7.77004	7.88174	7.06146	7.03171	7.01683	-5.1783	0.0235923
	Phf10	S	294	7.1738	6.97128	6.81158	4.38559	6.00653	4.09735	-143.129	0.0243223
	Phf10	S	298	7.1738	6.97128	6.81158	4.6311	6.00653	3.9934	-128.393	0.023899
	Phldb1	T	518	6.79046	6.53209	6.67658	4.2881	3.95493	4.22503	-323.857	0.000481409
	Pkn2	S	610	6.25055	6.15316	6.0477	3.79109	4.26302	4.17903	-118.238	0.00245572
	Pkp3	S	123	7.8447	7.91203	7.9582	3.97662	4.30649	4.02671	-6334.37	0.000196487
	Pkp3	S	285	7.50425	7.37863	7.20609	4.25569	3.97321	4.2421	-1606.89	0.000405487
	Pkp3	S	313	7.77826	7.77574	7.81005	7.04088	4.30149	3.75154	-571.104	0.0480443
	Pkp3	S	66	7.08224	6.9075	6.81438	4.1978	4.41269	3.96396	-553.636	0.000621027
	Pkp3	S	331	6.66477	6.64169	6.64063	4.07802	4.20909	4.08532	-334.878	0.000491556
	Pkp3	S	266	7.50045	7.28742	7.3104	6.72961	3.89561	3.99568	-310.785	0.040796
	Pkp3	S	314	7.12934	7.12312	7.11459	6.3962	3.82317	4.15932	-213.526	0.0410539
	Pkp3	S	313	6.89549	6.83546	7.32726	6.32809	4.03824	4.24237	-141.202	0.0487982
	Pkp3	Y	390	7.86561	7.93695	8.28133	7.01993	4.69315	5.85016	-149.124	0.0214505
	Pkp3	Y	176	7.45243	7.72957	8.22051	6.6298	4.76136	5.78822	-118.68	0.0197564
	Pkp3	Y	195	4.90721	6.352	6.83683	4.28032	3.96486	4.45882	-62.7119	0.0241418
	Pkp3	Y	303	5.82968	5.67881	6.0219	4.60327	4.67898	4.20153	-22.3292	0.0113694
	Pkp3	Y	176	6.33256	6.47103	6.79726	4.37631	3.89161	4.20611	-237.467	0.00187925
	Pkp4	Y	1154	6.92569	7.10102	7.40275	4.63841	4.49931	5.46087	-189.215	0.0014263
	Pkp4	Y	1130	6.71694	6.80448	7.04817	4.82996	4.70319	4.20805	-188.856	0.00247615
	Pkp4	Y	477	6.64293	6.87398	7.02474	6.09438	3.90267	4.79118	-82.7581	0.0326701
	Pkp4	Y	1166	8.03241	8.13191	8.39409	7.31715	7.34574	7.48005	-6.38493	0.0274582
	Plcg1	Y	702	6.51399	6.55414	6.37014	5.37733	4.24882	3.6537	-112.929	0.00957062
	Plcg2	Y	759	6.37807	6.11529	6.28122	4.13872	4.40352	4.08349	-112.103	0.00185409
	Plch2	S	554	6.4505	6.38861	5.84193	4.1559	4.29567	4.44337	-84.8594	0.00552123
	Plec	S	21	7.25507	7.29657	7.48865	6.64663	6.34219	6.62337	-6.44713	0.0178441
	Plec	S	20	7.25507	7.29657	7.48865	6.64663	6.34219	6.62337	-6.44713	0.0178441
	Plec	T	4625	8.53734	8.49668	8.45228	4.31438	3.9619	3.7215	-31345.4	0.000172163
	Plec	Y	4199	6.52217	5.86048	5.87299	4.32302	4.58911	4.3548	-46.0153	0.00680345
	Plekha1	S	375	7.23195	7.11166	6.94649	4.19669	4.21818	4.06263	-866.034	0.000316206
	Plekha1	S	372	6.89253	6.83947	6.58767	6.31428	4.41954	4.06367	-69.2996	0.0419803
	Plekha1	S	284	6.37268	6.33446	6.42252	5.86174	4.63311	4.35873	-26.6296	0.0406819
	Plekha6	Y	404	5.86073	6.15216	6.31658	4.78845	4.79346	4.67021	-22.8621	0.00746438
	Plekha7	S	365	7.27012	7.13668	7.17049	4.03955	4.92015	4.10785	-686.411	0.00245355
	Plekha7	S	373	7.27012	7.13668	7.17049	4.63239	4.36722	4.22433	-608.767	0.000461705
	Plekha7	S	664	7.41574	7.51889	7.39303	6.42944	3.84171	4.09232	-451.576	0.0328488
	Plekha7	S	233	6.95332	6.9777	6.53293	4.39007	4.15018	4.1983	-375.956	0.000860449
	Plekha7	S	297	6.76157	6.81531	6.37103	4.07679	3.87618	4.8488	-241.014	0.00867255
	Plekha7	S	668	7.41574	7.51889	7.39303	6.42944	4.3001	4.74008	-193.203	0.0277236
	Plekha7	S	306	7.01986	7.05752	6.942	6.21552	4.13817	4.31363	-131.026	0.0328235
	Plekha7	S	373	7.62661	4.32229	7.51025	6.82067	3.9579	6.51195	-5.2829	0.0429204
	Plekha7	T	215	6.69129	6.75097	6.78327	4.45187	3.42401	4.17362	-531.299	0.00286231
	Plekha7	Y	962	6.36998	6.71956	6.58796	5.27413	3.83438	5.42483	-51.8469	0.0278443
	Plekha7	Y	616	5.67818	5.81331	5.83047	4.24026	4.61517	4.0951	-28.6512	0.00563469
	Plekha7	Y	50	5.79959	6.1715	4.47528	4.16473	4.84844	4.19479	-12.008	0.0499713
	Plekhg3	S	571	7.0792	6.94727	7.12023	4.26469	4.12172	4.74503	-469.627	0.00080903
	Plekhg3	S	1134	6.60506	4.47387	6.77172	3.81134	3.88645	4.1971	-96.6619	0.0443447
	Plekhg3	S	759	7.27187	7.4532	7.25253	6.49154	6.81059	6.60256	-4.90874	0.0201669
	Plekhg3	S	1141	7.05394	7.1376	7.47538	6.59343	6.65287	6.53995	-4.23532	0.0486509
	Plekhg3	S	1136	7.05394	7.1376	7.47538	6.59343	6.65287	6.53995	-4.23532	0.0486509
	Plekhg3	Y	281	6.71584	6.79634	6.71367	6.1076	5.84193	4.66477	-15.99	0.0410999
	Plekhh1	S	567	6.43051	6.66257	6.432	3.90613	4.28399	4.43306	-199.818	0.00134357
	Plekhs1	T	457	6.76356	6.30192	5.69152	4.14605	4.34836	4.12406	-111.218	0.00599081
	Pml	S	469	7.71837	7.8504	7.69048	7.21158	7.06863	6.85846	-5.09167	0.0252021
	Pof1b	S	151	7.31677	7.41963	7.31144	3.79801	4.1823	4.16972	-1991.91	0.0003297
	Polr1e	S	6	7.15656	6.71108	6.99026	4.07931	3.98501	4.18358	-741.31	0.000473871
	Polr3e	S	135	6.1921	6.42139	6.19011	3.96049	4.23027	4.02464	-157.06	0.000685482
	Ppl	S	1656	7.30751	7.30127	7.34276	3.68622	6.54926	4.09388	-347.319	0.0433226
	Ppl	Y	83	5.75369	6.32755	5.96118	4.41257	3.67041	4.43401	-69.4719	0.00998558
	Ppp1r13l	S	158	7.21459	6.94417	7.1564	3.96237	4.43957	3.73521	-1146.41	0.00156148
	Ppp1r13l	S	151	6.75063	6.66758	6.66943	4.31623	4.079	5.65734	-102.728	0.0193476
	Ppp1r13l	T	72	6.88602	6.70555	6.60259	6.3414	3.69593	4.03774	-109.571	0.0496773
	Ppp1r13l	Y	126	4.69252	6.04034	5.86445	4.43504	3.88894	4.03726	-25.8237	0.0484388
	Ppp1r35	S	48	6.68342	6.64826	6.84648	4.17217	4.40447	4.38626	-254.148	0.000679737
	Ppp6r1	S	739	6.96675	7.2558	7.17549	3.90133	4.13843	4.25356	-1083.69	0.000299537
	Pprc1	S	134	6.64967	6.41141	6.60656	6.17519	3.93731	4.14978	-63.3564	0.0495112
	PRAG1	S	277	6.45462	6.53657	6.44659	4.21807	4.47866	5.85112	-42.6558	0.0364555
	Prom2	S	819	7.22485	6.9893	7.09592	6.62438	4.54199	4.00634	-111.118	0.047467
	Proser2	S	413	7.44103	7.57137	7.63832	4.45334	3.84739	3.97499	-2872.96	0.00076769
	Proser2	S	43	7.26648	7.28703	7.51812	4.43401	4.04709	4.34766	-1204.91	0.000444614
	Proser2	S	220	7.49799	7.79161	7.82574	6.5372	6.34499	6.67747	-15.3188	0.00811295
	Prpf4b	S	437	6.43119	6.25618	6.21976	4.39556	4.41556	4.02091	-105.933	0.00130203
	Prrc2c	Y	1191	6.14156	6.00473	5.82876	4.8576	5.62447	4.54187	-9.63167	0.0397297
	Prrg4	S	164	6.74684	6.32121	6.28833	3.98505	4.19974	4.28124	-198.053	0.00252962
	Psat1	Y	346	4.52443	6.32246	6.21335	4.02937	4.54809	3.98056	-31.6767	0.0315215
	Psd4	S	442	6.28983	6.31478	6.42094	4.18497	3.95178	4.17502	-172.953	0.000804799
	Psmb4	Y	102	6.91294	6.76861	6.99863	5.69765	4.45922	4.87114	-76.5702	0.00627456
	Ptbp3	Y	95	6.73018	6.85208	6.68287	4.21135	4.61487	4.427	-217.422	0.000836862
	Ptcd3	S	680	7.05997	7.21066	7.0802	4.11611	4.26149	4.02568	-960.544	0.000288293
	Ptk2	S	580	6.76983	6.88102	6.79885	5.32434	5.18106	5.03471	-43.3041	0.00300116
	Ptpn13	S	1273	6.74985	6.827	6.98736	3.78926	4.28279	4.03645	-658.523	0.000632302
	Ptpn13	S	493	6.26639	6.74181	7.27677	3.93012	3.99105	6.67351	-78.8427	0.0427284
	Ptpn13	S	490	6.26639	6.74181	7.27677	4.23659	4.47	6.67351	-43.1475	0.0362921
	Ptpn14	S	314	7.09201	7.0865	6.90161	4.18786	4.23955	3.87029	-846.2	0.000327245
	Ptpn3	S	359	4.3901	6.21175	6.03819	3.89533	4.02571	4.02802	-36.6152	0.0435119
	Ptprk	Y	928	6.62171	6.48421	6.76449	6.13184	5.63169	5.11818	-9.91366	0.0460772
	Ptprz1	S	2052	6.99635	6.58376	6.58062	6.19826	4.25338	3.94622	-83.3598	0.0293755
	Rab6b	S	2	7.54041	7.28697	7.27321	4.20818	4.40017	4.10306	-1348.12	0.000438796
	Rai14	S	667	6.55228	6.50367	6.29143	3.99884	4.54333	3.90442	-199.646	0.00158068
	Ralgps2	S	301	6.74447	6.75328	6.68553	3.96081	4.07386	3.88507	-568.217	0.000367222
	Ralgps2	T	298	6.74447	6.75328	6.68553	3.93052	4.15423	4.18723	-433.612	0.000555912
	Raly	Y	57	6.27466	6.15998	6.13487	5.48746	4.05174	4.49861	-32.4018	0.0166361
	Rgs12	S	711	6.78441	6.65263	6.66146	4.04339	4.11588	3.8569	-494.438	0.00048226
	Rgs12	S	899	6.61211	6.54326	6.39491	3.58598	3.95326	4.14132	-419.992	0.00157067
	Rgs12	S	879	7.13413	7.04795	6.85381	6.48421	4.23423	3.64408	-167.671	0.0448633
	Rnf213	S	252	6.66222	6.74403	6.70111	4.24633	5.83983	3.95248	-105.415	0.0255832
	Rnf213	S	274	6.80898	6.84403	5.9224	4.02713	5.56819	4.61357	-61.4949	0.025807
	Rp1	S	381	7.24698	7.42619	7.09439	6.39366	4.33823	4.26635	-180.487	0.0324994
	Rpl15	Y	62	7.09233	6.84541	7.10952	3.94348	4.24849	5.92643	-203.994	0.0109736
	Rpl26	S	32	6.07882	6.69825	6.53274	3.674	3.90109	3.91805	-403.234	0.000664517
	Rpl34	Y	32	5.81341	5.91346	6.06072	3.68642	4.38178	5.05398	-35.9032	0.0109175
	Rps2	Y	266	4.85011	4.60856	6.41815	4.14378	3.74276	4.34728	-16.3807	0.0395013
	Rps4x	S	223	6.6894	6.50738	6.698	4.15769	4.16913	4.17929	-290.327	0.000567508
	Rps8	S	160	7.39925	7.22796	7.27091	6.89887	6.64848	6.66718	-3.64081	0.0334762
	Rpsa	Y	139	6.89224	7.12819	7.39479	4.22262	6.574	4.74184	-90.9755	0.0291629
	Rrp1	S	387	4.44412	6.24605	6.17162	3.44796	4.28508	4.08326	-48.0651	0.0133625
	Rrp15	S	11	6.62497	6.60472	6.52175	4.05755	4.32714	4.40444	-209.3	0.00107494
	Rsl1d1	T	407	7.34799	7.02391	6.94803	4.00469	4.18673	4.21731	-934.123	0.000823668
	Rtkn	S	30	7.00703	6.89533	6.99831	6.43189	4.14129	4.12622	-116.705	0.0463722
	Rtkn	S	520	8.36534	8.45143	8.34894	7.79794	8.05159	7.70425	-3.44596	0.0434313
	Runx1	S	21	7.2116	7.1467	7.20597	6.72971	6.46728	6.71267	-3.56073	0.0391755
	Sash1	Y	300	5.73674	6.19492	6.2428	5.32282	5.10246	4.50423	-12.0684	0.0441143
	Sept9	S	221	6.74768	6.86012	6.64074	3.91494	4.23063	4.13989	-451.195	0.000558413
	Serbp1	Y	207	6.56874	6.3744	6.33624	5.09608	4.42124	4.25506	-68.4963	0.00295126
	Serpinb2	Y	203	4.47344	5.10984	5.39879	4.11245	3.56893	4.1099	-11.5771	0.041534
	Serpinb6	S	192	7.21415	7.44449	7.27174	6.3102	3.80273	4.04549	-389.633	0.0360502
	Sfn	S	74	6.42484	6.45638	6.23971	4.12387	4.01931	4.19785	-181.957	0.00103076
	Sfn	S	234	7.97716	7.90042	7.81718	7.26851	7.0653	7.00103	-6.11843	0.0139268
	Sfn	Y	130	6.1777	6.29601	6.25006	4.13769	4.29738	4.88245	-63.3996	0.00372874
	Sfn	Y	48	5.34486	5.52403	5.59327	4.31351	4.49328	4.86483	-8.51492	0.0196648
	Sh2b3	S	129	6.51164	6.7283	6.53671	3.85082	4.10588	4.60934	-253.241	0.00227725
	Shb	Y	240	6.7755	6.76147	7.02062	4.55028	5.36313	6.2379	-29.4283	0.021198
	Shb	Y	113	6.72758	7.12954	7.26995	6.3848	5.83917	6.13511	-8.36871	0.0457472
	Shroom2	S	236	8.06666	8.16353	8.16858	4.09438	4.5511	3.85457	-9252.05	0.000391114
	Shroom2	S	1165	7.63302	7.81946	7.87237	4.38066	3.7664	3.9354	-5590.65	0.000674896
	Shroom2	S	959	7.19547	7.39328	7.40778	4.20623	4.40565	4.01619	-1326.84	0.00045652
	Shroom2	S	676	6.87048	7.14673	7.14161	4.30289	4.22137	3.54472	-1071.39	0.0018583
	Shroom2	S	318	6.43755	6.97375	7.03819	4.41404	3.90716	4.40887	-374.232	0.00300739
	Shroom2	S	959	7.18679	7.46786	7.42938	6.45107	4.28958	3.87703	-308.165	0.0435018
	Shroom2	S	960	7.18679	7.46786	7.42938	6.45107	3.87464	4.35694	-293.175	0.0439185
	Shroom3	S	1044	6.68415	6.46728	6.45183	4.40593	4.07604	3.95373	-245.011	0.00062422
	Shroom3	S	580	6.51331	6.84479	6.70747	3.87483	4.02268	5.79245	-133.415	0.0264507
	Sipa1l3	S	1154	7.35435	7.19859	7.30085	3.91306	3.82737	4.09313	-2188.15	0.000238198
	Skt	S	1686	6.8081	6.70702	6.67124	4.28206	4.11515	4.26976	-320.968	0.000521796
	Skt	S	1905	6.73432	6.67461	6.48616	4.24574	4.39499	4.4311	-188.113	0.00108464
	Skt	Y	245	6.4647	6.24307	6.29633	4.73787	4.45692	4.46573	-60.4215	0.00191332
	Skt	Y	244	7.69608	7.64563	7.67984	7.20259	5.59895	6.51575	-17.1694	0.0409439
	Skt	Y	188	6.05845	6.06922	5.96454	5.62268	4.08027	4.8041	-15.6695	0.0446679
	Slc12a2	T	205	6.55731	6.44269	6.68531	4.05394	3.95711	4.66938	-216.252	0.00131776
	Slc12a2	T	210	7.68099	7.25113	7.57843	7.0049	6.78343	7.15967	-3.3178	0.0484339
	Slc12a7	S	50	7.25271	7.18091	7.16805	4.03549	4.10059	4.46039	-1004	0.000591917
	Slc38a1	S	52	7.23695	7.59894	7.46196	5.92254	3.81017	4.00954	-710.997	0.0221821
	Slc38a1	S	49	5.36	6.7729	6.69882	4.27345	3.87154	4.09537	-157.442	0.0200493
	Slc4a11	S	2	6.71215	6.69215	6.7503	4.0601	4.10373	3.95474	-477.178	0.000439898
	Slc7a11	S	26	7.40328	7.80305	7.43502	4.30828	4.07166	3.99698	-2639.24	0.000520206
	Slc7a6	S	8	7.12522	6.87728	7.08799	4.07924	3.71724	3.65778	-1629.57	0.000359017
	Smc3	Y	560	6.73261	6.78095	6.92525	5.23491	4.16843	6.39616	-35.1911	0.0400682
	Smn1	Y	40	5.89912	5.84387	5.65756	5.50917	4.3508	3.85711	-16.8976	0.0378544
	Snrk	S	362	6.81367	6.8254	6.77133	6.18314	3.67316	4.13223	-138.238	0.0456193
	Snx16	S	51	6.6215	6.49031	6.76068	4.2053	4.19979	4.28741	-247.362	0.000593236
	Son	S	1767	6.81687	6.69442	6.87864	3.96578	4.09926	4.22071	-502.801	0.000467654
	Son	S	1765	6.81687	6.69442	6.87864	4.18396	4.00173	4.19347	-468.013	0.000383873
	Son	S	1768	6.81687	6.69442	6.87864	4.27567	4.55164	4.26568	-270.592	0.00104961
	Sort1	S	819	7.49637	7.33411	6.71957	6.7416	4.07363	4.25627	-144.384	0.0406018
	Specc1l	S	923	7.11963	7.11731	7.11732	6.51786	4.4941	4.31339	-102.243	0.0436074
	Spg20	S	126	6.51943	6.24518	6.37042	4.049	3.82278	4.01617	-260.433	0.000534888
	Sphk1	S	224	7.19602	7.05128	7.10596	6.64646	6.2601	6.39884	-4.81528	0.0232875
	Sprr2h	S	96	6.80801	7.22675	6.88944	4.19103	4.13777	4.06473	-697.522	0.000612968
	Srek1ip1	Y	20	5.83849	5.86344	5.87805	4.02693	4.62122	4.49485	-30.1295	0.00576866
	Srrm2	S	1066	7.20296	7.12318	7.25566	3.78922	4.29286	4.10135	-1357.67	0.000596563
	Srsf6	S	301	7.81108	7.72293	4.42997	6.91143	7.13688	3.88202	-4.76303	0.0300201
	Stk26	S	4	7.2403	7.16668	6.88596	4.20093	4.40485	4.07144	-744.573	0.000409892
	Stmn1	S	16	7.1967	7.30445	7.5108	6.66357	6.88548	6.66786	-3.96591	0.0454357
	Tacstd2	S	313	7.19016	7.0186	6.9414	4.19596	4.03586	4.11719	-858.45	0.000325721
	Tacstd2	S	316	7.19016	7.0186	6.9414	4.51634	4.19933	4.20814	-552.223	0.000377851
	Tacstd2	S	313	6.99007	6.68666	6.57093	4.2656	4.16238	4.16494	-356.11	0.00061231
	Tanc1	S	336	7.23494	7.19542	7.127	4.30723	4.17442	4.55605	-691.644	0.000618041
	Tax1bp1	S	632	6.76074	6.77746	6.81867	4.24356	3.86821	4.19307	-483.072	0.000624899
	Tcf20	S	900	7.02916	7.02253	7.12824	3.5897	3.95244	4.18064	-1420.32	0.000494084
	Tcf20	T	602	6.94171	4.49815	7.10108	4.54154	3.86448	3.9567	-114.658	0.0464769
	Tec	Y	415	5.9473	6.15719	6.04573	4.31602	4.52644	4.13532	-52.984	0.00246945
	Tesk1	S	342	6.75749	6.84397	6.79275	4.20297	3.47949	4.13036	-725.209	0.00154378
	Tgm1	S	91	7.27515	8.05271	8.28325	3.87303	4.16364	4.05279	-6927.1	0.000582869
	Tgm1	S	94	7.27515	8.05271	8.28325	4.27291	4.27368	4.07075	-4619.46	0.00152401
	Thada	S	861	6.57038	6.62688	6.60363	4.63229	3.92452	3.84655	-292.309	0.00257853
	Tjp1	Y	1164	7.02106	7.30227	7.45482	6.74716	4.49354	4.18014	-131.553	0.0473795
	Tjp1	Y	1061	6.15294	6.25774	6.45102	5.86811	4.30135	4.35465	-27.9167	0.0448842
	Tjp2	S	1136	7.61201	7.60201	7.75414	6.75947	3.95835	4.13866	-505.694	0.0395945
	Tjp2	S	898	6.37191	6.74721	6.62489	4.0367	4.08505	3.86634	-384.863	0.000760254
	Tjp2	S	1133	7.61201	7.60201	7.75414	6.75947	4.42597	4.06201	-374.6	0.0389414
	Tjp2	S	895	7.48519	7.27424	7.50396	4.14763	4.04695	6.81667	-261.442	0.0445822
	Tjp2	S	895	6.37191	6.74721	6.62489	4.23742	4.66198	3.91179	-204.614	0.00190854
	Tjp2	S	239	7.85493	7.93902	7.85357	7.28263	7.16306	7.39302	-4.00805	0.036113
	Tjp2	Y	222	6.66533	7.08095	7.20469	5.95315	5.82692	4.04849	-50.9876	0.0491509
	Tjp2	Y	459	6.01599	6.17618	6.33786	3.91462	4.45906	5.73555	-29.7581	0.0243749
	Tjp3	S	111	5.84977	6.09483	5.94918	4.03921	3.79976	4.16031	-92.2208	0.00228593
	Tln1	S	1631	6.53896	6.67919	6.74463	4.40311	4.08495	4.01766	-305.973	0.0012842
	Tln1	Y	127	7.27726	7.03392	7.38752	5.28835	6.36295	4.19857	-89.0449	0.0322453
	Tmem40	S	129	7.50143	7.51689	7.2161	4.25175	3.96653	4.68334	-1291.02	0.00172192
	Tmem51	S	114	7.09454	7.13099	7.25885	3.95894	3.82609	3.86288	-1900.29	0.000262051
	Tmx2	S	243	6.59058	6.54484	6.6109	3.96528	4.05444	4.00124	-375.94	0.000455873
	Tnfaip3	S	522	6.63708	6.66082	6.70697	3.84157	3.78347	4.10924	-571.296	0.000456641
	Tnk1	Y	77	6.09226	6.23365	6.22165	4.36077	4.80843	3.89913	-67.0523	0.00458232
	Tns4	S	230	7.09211	7.38959	7.41351	3.94416	4.02693	3.80992	-2351.78	0.000355907
	Tns4	S	384	7.13455	7.03559	7.1847	3.76398	3.71554	3.76319	-2348.06	0.000196532
	Tns4	S	230	7.21368	7.41246	7.5333	4.3114	4.56319	4.16905	-1092.96	0.000625702
	Tns4	S	165	6.74765	6.63891	6.96092	3.79922	3.91135	4.00253	-755.311	0.000383759
	Tns4	S	174	6.84305	6.76081	6.92416	4.23809	4.3225	4.47157	-315.225	0.00052072
	Tns4	S	179	7.18002	7.24051	7.36018	6.3475	3.78932	4.18109	-307.326	0.037659
	Tns4	T	234	7.09211	7.38959	7.41351	4.14056	4.08248	4.21483	-1420.52	0.00035619
	Tns4	T	169	6.59336	6.77198	6.89982	3.87571	3.8608	4.42867	-501.185	0.000664737
	Tns4	T	169	6.84305	6.76081	6.92416	4.23282	4.3446	4.14852	-398.742	0.000623903
	Tns4	T	234	6.67101	7.04611	7.07394	4.32805	4.0689	4.65327	-380.435	0.00136103
	Tp53bp2	S	479	6.97563	6.97563	6.86272	4.08726	4.4058	4.09448	-552.268	0.0004945
	Trex2	S	169	5.83422	6.2295	6.51463	3.92314	4.20224	4.29338	-113.03	0.00114401
	Trim29	S	9	6.64835	7.23838	6.41725	3.95777	4.02372	3.88689	-648.434	0.00111776
	Trim29	S	13	6.64835	7.23838	6.41725	4.21199	4.10913	4.57168	-295.388	0.00533611
	Trim29	Y	106	6.81325	6.93989	6.47351	6.41297	4.89592	4.70794	-25.3088	0.036415
	Trim29	Y	474	5.91861	6.18958	5.72522	5.02425	4.28646	4.63976	-19.6931	0.0181872
	Trim35	Y	289	5.53881	7.24981	7.50932	4.64308	4.53925	4.77699	-129.68	0.016119
	Trio	S	2458	7.7122	7.57083	7.62709	7.21093	6.98937	6.9656	-3.81421	0.0319375
	Trio	S	2462	7.7122	7.57083	7.62709	7.21093	6.98937	6.9656	-3.81421	0.0319375
	Uba1	S	835	7.5079	7.49435	6.86511	4.41039	4.38298	4.24091	-879.747	0.000667993
	Ubr4	S	2743	6.96543	6.93707	6.95546	4.03811	3.99538	4.49702	-596.783	0.000786171
	Ubr4	S	2744	6.96543	6.93707	6.95546	4.29731	4.02441	4.22684	-588.577	0.000425533
	Ubr4	T	2740	6.96543	6.93707	6.95546	4.1717	3.80405	4.27857	-737.701	0.000598735
	Urah	Y	45	6.13317	6.31162	6.24956	4.35707	4.30682	3.92761	-108.214	0.00180372
	Usp10	S	359	7.10108	6.95905	7.31051	3.53388	4.28164	4.25307	-1260.92	0.00125469
	Usp10	S	364	7.10108	6.95905	7.31051	4.32201	4.21433	4.05407	-844.786	0.000708299
	Usp36	S	578	7.78789	7.70285	7.73394	7.38812	7.01548	6.91708	-4.31184	0.0383604
	Utp11	S	241	6.8302	6.9158	7.04327	3.92728	4.10094	6.48994	-123.132	0.0482913
	Utp14a	S	567	6.59347	6.56012	4.30215	4.28501	4.12899	3.79278	-56.1896	0.045771
	Vcl	S	346	6.78534	7.49703	7.30074	3.88205	4.18136	6.51774	-215.767	0.038496
	Washc2	S	723	7.23687	7.3545	7.4813	4.28247	4.02122	4.15633	-1600.36	0.000392994
	Wdr48	S	335	6.96065	6.98849	7.00774	4.07975	4.05388	4.23931	-726.623	0.000341904
	Ybx1	S	100	7.03264	6.80874	7.13305	4.23582	4.07867	4.02552	-755.337	0.000505985
	Zfp2	T	235	6.47377	6.62959	6.35507	4.12248	5.5218	4.18074	-75.4746	0.0128377

## Sheet: UP EpCAMneg vs EpCAM+plast
	2: pTyrIP/TiOX --- EpCAM+ plastic versus EpCAMneg		comp2-BFJ-CGK or ABAFAJ-ACAGAK		p< 0.05
	UP in EpCAMneg versus EpCAM+ plastic n=383
	Gene.names	Amino.acid	Positions.within.proteins	EpCAM+ plastic 1	EpCAM+ plastic 2	EpCAM+ plastic 3	EpCAMneg 1	EpCAMneg 2	EpCAMneg 3	Fold change	p-value
	Aak1	S	535	3.95794	3.99102	6.344	6.94883	7.1003	6.94006	170.638	0.047592
	Abca2	S	1327	3.93939	3.89122	3.96255	7.13834	6.80683	7.16881	1279.21	0.000347966
	Abca2	S	1331	3.69111	4.04568	3.65985	7.13834	6.80683	7.16881	1734.25	0.000958664
	Abl1	T	388	4.07097	4.65536	4.29747	6.35461	4.99274	6.53519	41.6467	0.04063
	Ackr3	S	350	4.5427	3.91681	4.07258	7.57059	7.26957	6.87916	1154.53	0.000587363
	Acss2	S	30	6.76208	6.98724	6.77131	7.44236	7.76645	7.51343	5.41836	0.0163587
	Acss2	S	263	4.15026	4.03856	3.72324	6.95713	7.28424	7.09803	1388.18	0.000606429
	Adgrl2	S	1402	3.92368	6.15985	3.90082	7.0717	7.14918	6.90021	239.283	0.0274216
	Afap1	Y	354	4.19418	3.82466	4.17172	4.7201	4.93457	5.93058	13.5382	0.0343668
	Akap2	S	740	6.294	4.15343	3.95712	7.11639	7.55096	7.75824	471.714	0.0414997
	Akt1	S	126	4.0538	3.93943	4.34019	7.31222	7.27559	7.21179	1430.19	0.000476488
	Akt2	S	126	4.30438	4.16078	6.48702	6.40336	6.86489	7.12031	64.8828	0.0409651
	Als2	S	483	4.65458	4.28456	4.03747	7.29732	7.27967	6.96912	718.628	0.000488325
	Ankrd11	S	1070	4.39862	4.26586	4.01456	6.43999	6.72125	4.71317	53.9248	0.0326763
	Anxa4	Y	296	6.17386	4.60298	4.67293	6.57837	6.54019	6.54732	25.4315	0.0351878
	Apobr	S	484	4.26788	4.38155	4.21529	7.49299	7.16761	6.73406	697.132	0.00107536
	Arhgap18	S	68	6.60181	6.40614	6.57625	7.12028	7.13445	7.06633	3.79274	0.0365082
	Arhgap22	S	397	3.98432	7.12108	3.94393	7.45404	7.82277	7.3676	340.166	0.04538
	Arhgap22	S	387	4.16079	4.07617	4.07013	6.66139	7.21384	6.95457	693.271	0.000910934
	Arhgap23	S	515	4.53388	3.9249	4.12687	7.0701	7.02418	7.0914	735.659	0.000781846
	Arhgap31	S	464	4.1549	3.7108	4.12588	6.97445	7.03018	6.27415	578.624	0.00315277
	Arhgap35	S	1176	4.47245	4.08235	4.2712	8.05634	8.01592	7.94604	5379.77	0.000215229
	Arhgap42	Y	342	4.05383	4.09661	5.93028	6.27504	6.67544	6.17141	47.9061	0.0490977
	Arhgef10	S	7	4.43625	4.05911	3.76364	6.53598	6.62806	6.8286	378.342	0.0025202
	Arl2	S	45	4.1107	4.38656	4.08393	6.6941	7.00575	6.76308	423.886	0.000410572
	Asap1	S	843	3.93491	4.35534	4.52104	6.46756	6.57927	6.68081	202.044	0.000966138
	Atat1	S	292	4.29009	6.3766	4.39741	6.88069	7.28913	6.97084	106.052	0.0243282
	Atp1a1	S	217	3.73807	4.27581	4.16875	6.50976	6.63228	6.70043	357.501	0.000743384
	Atp2a2	S	663	6.11	4.22383	4.24641	7.02247	7.16512	7.07775	169.187	0.0284288
	Bbx	S	242	4.13296	3.95044	4.13679	7.23408	7.31766	7.21568	1521.99	0.000317423
	Bin1	S	304	7.0597	7.08714	7.18607	7.67699	8.22698	7.98101	7.0907	0.0220833
	Bnip3	S	88	6.63074	6.6878	6.63826	7.11527	7.81722	7.64548	7.47688	0.0284267
	Bola1	S	81	6.8431	7.29596	6.94764	7.37811	7.7989	7.51372	3.4251	0.036955
	Cacybp	Y	200	4.3193	4.29703	5.36	5.76461	6.19887	5.67302	16.5981	0.0465732
	Camk2d	T	337	6.3592	3.89559	6.31434	6.91623	4.41539	7.04233	3.99585	0.0313988
	Capg	S	341	8.19315	8.33121	8.19588	8.58821	8.99208	8.77623	3.51101	0.0431792
	Cavin2	S	288	4.43362	4.28613	4.32337	7.09603	7.51552	6.94495	688.327	0.000999275
	Cavin2	S	293	3.99945	4.14482	4.12219	7.54542	7.94603	7.28728	3192.19	0.000488401
	Cavin2	S	293	4.16614	4.3647	3.9026	7.66434	8.29241	7.58136	5029.86	0.000255226
	Cd34	S	343	4.36348	3.8589	4.28041	6.87993	7.15492	6.87763	635.661	0.00155893
	Cd34	S	343	3.73613	4.11313	3.8851	8.56931	8.92647	8.16217	43772	0.00020743
	Cdc42bpa	S	1453	6.21289	6.44182	6.28773	6.77173	7.08603	6.81955	3.78692	0.0311954
	Cdk14	S	95	4.27631	4.1713	4.22123	7.09546	7.14494	6.8048	619.608	0.000541804
	Cep170	S	1231	4.09012	6.53345	4.07541	6.98157	7.35877	7.16599	185.832	0.0341129
	Cep170	S	1155	6.84	3.97842	4.22773	7.60893	7.91743	7.62263	502.278	0.0453931
	Cep170	S	358	3.91451	4.19275	3.94067	6.62237	7.04708	6.68965	589.37	0.000368424
	Cep170	S	1229	3.998	4.34916	4.01521	6.98157	7.35877	7.16599	1116.83	0.000287022
	Cfdp1	T	206	3.93293	4.03451	4.52478	7.49238	7.00352	6.82771	878.61	0.00306005
	Ckap4	S	367	6.16138	6.40606	4.44971	7.56344	7.2045	6.65991	29.5282	0.0278414
	Cltc	T	394	6.63935	6.68658	6.41821	7.10625	7.68537	7.0553	5.02257	0.0374497
	Cobll1	S	333	7.44746	7.56304	7.34699	7.93054	7.99799	7.91511	3.12883	0.046739
	Cobll1	S	351	6.24129	6.95282	6.69875	7.19278	7.35828	7.29999	4.49502	0.0456503
	Cobll1	S	267	7.61187	7.54732	7.40017	8.32209	8.14651	8.10755	4.70183	0.0211479
	Cobll1	S	215	4.31724	3.93072	3.92143	6.65565	6.53485	6.29258	274.094	0.000659843
	Cobll1	T	271	7.41092	7.39971	7.28685	8.16241	7.83739	7.79026	3.66599	0.0434678
	Cobll1	T	271	7.61187	7.54732	7.40017	8.32209	8.14651	8.10755	4.70183	0.0211479
	Cobll1	T	16	5.86202	5.76779	4.19221	7.03218	6.48575	6.34396	22.2138	0.0375816
	Crip1	Y	12	4.31927	4.24466	6.4657	7.8802	7.63942	7.90688	629.447	0.00873467
	Csrp1	S	192	7.7245	7.75271	7.36684	8.20114	8.4207	7.98544	3.87031	0.0323877
	Dab2	S	706	3.75908	4.52525	4.35403	6.80203	7.40048	7.40277	974.926	0.00031111
	Dact3	S	409	3.81904	4.16227	4.70763	6.74482	7.34298	6.68607	495.422	0.00402188
	Dap	S	3	8.21943	8.11385	8.1674	9.19934	9.2328	8.98562	9.38346	0.00968004
	Dclk1	S	337	6.33105	6.58044	4.41519	7.74666	7.51272	7.50288	64.8425	0.0470678
	Dclk1	S	332	4.26797	6.64559	4.4794	7.61927	7.28541	7.32654	190.29	0.0470194
	Dclk1	S	352	4.30503	4.05123	4.04708	7.27829	6.86307	7.11974	896.58	0.000357117
	Dclk1	S	332	4.05855	3.95619	4.50373	7.26309	7.02476	7.16992	954.481	0.000652685
	Ddr2	Y	735	4.10868	4.34368	4.67365	4.58963	5.74532	6.30921	14.8839	0.0304231
	Ddr2	Y	481	4.25713	3.9578	4.03509	5.7192	7.23185	7.21153	434.03	0.00718088
	Deptor	S	244	4.0795	3.7805	4.24929	6.94994	4.42547	7.27292	151.245	0.0435129
	Diaph3	S	1072	4.06563	4.1756	4.15554	7.20755	7.42088	7.2629	1461.67	0.000246134
	Dlg1	S	301	6.25881	6.50785	6.0395	6.731	7.10537	6.50304	3.24401	0.0438314
	Dnm1	S	770	3.59759	4.36903	4.02615	4.13344	6.44909	6.25576	41.2261	0.0408959
	Dpysl3	S	522	6.82529	6.12152	6.10175	8.28933	8.25122	7.65908	52.122	0.00475784
	Dpysl3	S	522	6.4346	4.15221	4.1496	8.07562	7.90827	7.41181	769.895	0.0131352
	Dpysl3	S	518	4.22908	3.8989	4.254	7.497	7.21071	7.06963	1354.53	0.000549569
	Dpysl3	S	522	3.96283	4.0293	4.12259	7.497	7.21071	7.06963	1662.93	0.000558035
	Dpysl3	T	514	6.4346	4.34681	3.9436	8.07562	7.90827	7.41181	776.658	0.012386
	Dpysl3	T	514	4.30348	4.47909	4.3213	7.497	7.21071	7.06963	778.318	0.000656122
	Dst	S	5407	6.2992	3.88384	4.18189	6.99008	7.23197	7.43202	268.975	0.0445382
	Ebag9	S	36	7.56824	7.56118	7.5379	8.14406	8.26046	8.01988	3.85209	0.0334648
	Efnb1	Y	342	4.03556	4.01457	4.25202	5.8548	5.7807	5.98372	59.2048	0.00193757
	Eif3b	S	68	4.25205	4.24511	4.10123	6.83355	6.77855	7.13334	519.612	0.000839233
	Eif4b	S	497	4.14665	5.98602	6.11184	5.79545	6.768	6.77029	10.7089	0.0398507
	Eif4b	S	497	4.05745	4.50032	5.92502	5.93923	6.18363	6.3244	20.9648	0.0480838
	Epb41l1	S	770	7.33314	7.05452	6.95709	8.44127	8.11424	8.27645	14.5345	0.0055952
	Epb41l1	S	638	3.57764	4.27025	4.24774	4.17482	7.0131	6.91202	100.332	0.0435643
	Epb41l1	S	498	6.14179	4.35293	4.0905	6.8815	7.32577	6.93699	153.584	0.0375034
	Epb41l1	S	532	5.67949	3.78977	3.9409	7.01412	7.06863	7.2614	441.23	0.0177857
	Epb41l1	S	528	4.27092	4.09242	4.18021	7.01412	7.06863	7.2614	858.098	0.000424659
	Epb41l1	T	673	4.19813	4.30937	4.13563	7.2747	6.99275	6.86098	673.652	0.000567545
	Epn2	S	192	7.38764	7.29774	7.32316	7.84997	7.9885	7.82317	3.55658	0.0404797
	Epn2	S	195	7.38764	7.29774	7.32316	7.84997	7.9885	7.82317	3.55658	0.0404797
	Epn2	S	195	4.33488	4.47039	4.60062	6.99145	7.23553	6.93688	385.467	0.000763372
	Epn2	S	173	4.10542	3.89022	4.35123	6.7632	6.69339	6.65762	388.255	0.000881622
	Epn2	S	180	3.79929	4.05071	4.37929	6.7632	6.69339	6.65762	424.923	0.00127166
	Eps8	S	658	4.41106	4.29165	4.31134	6.33226	6.49876	6.47944	125.546	0.00106568
	Eps8	S	658	3.85442	3.93038	6.1535	6.67337	7.15668	6.86483	178.726	0.0414397
	Esyt2	S	662	4.15964	3.94642	3.85837	6.55707	7.09061	7.17455	896.608	0.00173742
	Fam102b	S	197	6.64891	6.55235	6.29082	7.08529	7.0498	6.80566	3.04013	0.048069
	Fam129a	S	601	4.35024	4.15151	3.81925	7.52843	7.77961	7.45296	3019.98	0.000377824
	Fam53a	S	265	4.07985	4.30085	3.90032	6.56895	6.28915	6.64523	255.525	0.00199666
	Fermt2	S	159	3.98448	4.68693	4.00765	6.61632	6.81923	6.72836	312.571	0.00131296
	Fgfr1	Y	562	6.35902	5.15715	4.66803	6.74884	7.01239	6.50249	22.9003	0.0361931
	Fgfr1	Y	563	6.35902	4.42734	4.33809	6.74884	7.01239	6.50249	51.6523	0.0387574
	Flnc	Y	1069	4.22735	4.9516	4.36123	5.77628	6.02138	6.44146	36.8393	0.00898037
	Flt1	Y	1048	4.39756	4.14966	4.86288	6.20303	4.83937	6.06023	17.0154	0.022713
	Fmnl3	T	95	4.33756	4.36239	3.65913	6.9464	7.08687	7.04747	807.643	0.00135141
	Fn1	S	2475	4.23767	6.68693	3.99468	7.27405	7.40865	7.66663	299.698	0.0456246
	Fnbp1	S	296	3.89228	3.97219	3.88851	6.11036	6.55899	6.17565	231.209	0.000884548
	Fnbp1	S	296	4.04731	4.101	4.38449	7.01634	6.81974	6.77245	491.939	0.000930134
	Fnbp1	S	299	3.84637	4.24097	4.24428	7.01634	6.81974	6.77245	574.079	0.00117612
	Foxc2	S	231	4.20046	6.55251	3.93597	6.80848	7.07372	6.46853	77.1364	0.0472541
	Fth1	S	5	6.55451	6.83955	6.86739	7.15746	7.66623	7.3088	4.20418	0.0372343
	Gas2l1	S	493	4.31021	4.4554	4.31957	6.45967	6.74702	6.59363	173.132	0.000695835
	Gem	S	22	6.22935	4.55209	5.61784	7.83921	7.26231	6.5428	56.0204	0.0304801
	Glg1	Y	379	4.9727	4.54592	4.48284	6.2724	6.45362	6.2019	43.8684	0.00421261
	Gorab	S	82	3.90582	4.38045	4.71303	6.41729	6.68263	6.49725	158.228	0.00247781
	Gramd4	S	75	3.94039	4.4984	4.10744	6.82492	6.68672	6.83545	398.371	0.00145568
	Gramd4	S	79	3.55547	4.02858	4.17471	6.82492	6.68672	6.83545	729.084	0.00103233
	Gtf2b	S	76	4.2848	4.29391	4.20622	6.28442	6.67827	6.4442	161.183	0.00107441
	Gtse1	T	656	4.59995	3.78253	3.71148	7.30612	4.37113	6.69148	123.478	0.0463039
	Hmgn1	S	87	7.71064	7.84921	7.77076	8.07386	8.40969	8.38859	3.26468	0.0496269
	Hmgn1	S	84	6.62523	7.0906	6.61442	7.28311	7.47091	7.21694	3.52289	0.0442711
	Hnrnpul2	S	166	4.31582	4.42609	4.32739	6.53268	6.59537	6.80692	194.337	0.000864745
	Hsp90b1	Y	401	4.42502	4.06456	4.11074	4.6841	5.6233	5.61958	12.8494	0.0496573
	Hspa12b	S	46	4.09486	4.14826	4.59774	6.55154	7.62075	7.851	1150.3	0.00189495
	Hspa12b	T	42	3.86374	3.86782	4.09456	6.55154	7.62075	7.851	2506.45	0.0019197
	Hspa4l	S	579	4.34401	3.94219	3.97898	6.70584	6.8687	6.43508	381.485	0.00110838
	Hspa4l	S	74	3.63716	4.17165	6.39873	7.39433	7.74523	7.36802	584.36	0.0349015
	Hspe1	Y	76	4.58389	4.65809	7.0431	6.91298	7.12905	7.6651	64.1731	0.0246097
	Ifi203	S	403	4.33436	3.88326	4.17531	6.29539	6.76218	6.65799	275.981	0.00268489
	Ifi204	S	190	7.01953	7.14179	6.58572	7.53194	7.67916	7.28843	3.83849	0.0332256
	Ifi204	T	106	4.36406	4.172	4.4551	7.33409	7.31692	6.87113	697.683	0.00120102
	Ifnar1	Y	576	4.71841	4.67302	4.91186	6.30815	6.03085	6.1674	25.1789	0.00514105
	Impdh2	Y	430	3.6036	4.73863	4.41921	5.34988	5.55938	5.57136	17.3671	0.0170497
	Iqsec1	S	88	4.50751	6.25438	4.15219	7.0271	7.44291	6.87947	139.679	0.0147619
	Iqsec1	S	923	4.02459	4.34404	6.44976	7.59686	7.59551	7.20699	336.503	0.0426301
	Irf2bp1	S	352	3.95528	4.26552	4.10486	7.0323	7.10526	6.79861	741.596	0.000493003
	Itgb5	S	770	4.17742	4.44041	4.09006	6.67587	7.25472	6.66619	426.215	0.000567942
	Kat7	S	102	4.24807	4.34569	3.8937	7.09516	6.95739	7.03648	736.525	0.000685524
	Kdm2b	S	471	4.20048	4.27909	4.35034	6.24241	6.32058	6.34511	106.185	0.000864767
	Khsrp	S	185	3.74356	4.49708	4.18772	4.55872	6.87194	6.941	95.7423	0.0300091
	Kif20a	S	7	4.45689	5.64896	4.1224	6.32051	6.35922	6.48158	44.0915	0.0309483
	Kif20a	S	21	3.8748	5.64896	4.35546	6.32051	6.35922	6.48158	57.6365	0.0317257
	Kif20a	S	14	3.89121	5.64896	3.81606	6.32051	6.35922	6.48158	86.1052	0.0348869
	Kif26b	S	1007	5.62041	5.66103	5.09258	6.30207	6.35146	5.59872	4.2274	0.0278056
	Kif26b	S	1747	6.51992	6.63759	5.92547	7.267	7.56743	6.41274	5.26498	0.0285786
	Kirrel	Y	654	4.73625	4.2632	5.30384	7.21497	5.61017	7.03107	70.9528	0.00644355
	Kirrel	Y	657	4.48216	4.3161	5.30384	7.21497	5.61017	7.03107	82.8	0.00944194
	Krt16	S	11	4.21562	4.15776	6.71653	6.27813	7.86897	7.9619	218.624	0.0316379
	Lemd2	S	509	4.07432	4.45726	4.1133	6.43031	6.66244	6.88284	277.696	0.00124113
	Lima1	S	15	4.11282	3.87245	3.59461	6.26226	6.62901	6.71086	472.155	0.00232316
	Limk1	S	310	4.54106	3.82631	4.17857	6.69148	6.57679	6.8562	335.876	0.00132825
	Lmna	S	575	3.92346	4.35871	3.86765	6.78	7.00383	6.7128	605.72	0.000408581
	Lrp1	Y	4474	4.47412	4.91803	4.52134	6.16702	6.06801	6.24052	33.1654	0.0056321
	Lrrc58	Y	221	4.97272	4.34788	4.06064	6.24828	6.03463	6.2915	53.8338	0.00591952
	Lrrk2	S	910	4.35423	4.65528	4.11385	6.82643	7.33692	6.41907	306.444	0.000738721
	Map1a	S	2082	4.30278	4.14897	4.29026	6.49423	6.68547	6.57329	217.268	0.000851649
	Map1a	S	1772	4.56138	3.88286	4.61966	6.95533	7.45157	7.34688	788.183	0.00294009
	Map1a	S	1747	4.18673	4.37061	4.27386	7.32433	7.48179	7.27178	1208.47	0.000267631
	Map1a	S	1768	4.15463	4.03779	4.0425	6.95533	7.45157	7.34688	1489.2	0.000676812
	Map1a	S	981	4.00818	4.25184	4.1955	7.36494	7.67897	7.61983	2527.76	0.000188295
	Map1a	S	1205	3.91955	4.06946	4.46652	7.4629	7.77584	7.47767	2632.05	0.000643902
	Map1a	S	1606	4.00278	3.80015	4.4919	7.74894	7.90202	7.75994	5074.09	0.000654305
	Map1a	S	1789	4.35718	3.64926	3.98057	7.53345	7.81256	7.82296	5337.28	0.000933688
	Map1a	T	633	4.07084	4.27402	3.89074	6.79809	6.94719	4.45864	97.5978	0.0454642
	Map1a	T	504	4.36061	4.51409	4.3048	7.15653	7.4902	7.37144	883.532	0.000367157
	Map1b	S	1403	3.96261	4.28263	4.03487	7.02315	6.66813	6.79718	544.643	0.00110508
	Map3k3	S	340	6.69868	4.13891	4.6579	7.36571	7.33956	6.99393	116.925	0.0458694
	Map3k4	S	1189	3.84226	4.23633	4.34011	7.39262	7.2599	7.32711	1538.08	0.000631952
	Mapkbp1	S	19	4.16176	4.70195	4.14586	6.45601	6.56841	5.94979	97.3229	0.00201924
	Mast2	S	1319	4.32601	4.35709	4.11563	6.86566	6.70832	6.38164	243.012	0.000691406
	Mcm3	S	732	4.31019	4.45468	3.99318	6.67526	7.03278	6.63932	338.665	0.000595191
	Mcm3	T	729	3.99539	3.58094	4.3069	6.67526	7.03278	6.63932	662.788	0.00280126
	Mecp2	S	421	6.02153	6.11899	6.19568	6.62269	7.17621	6.76344	5.52135	0.0326201
	Mrc2	S	1445	4.04154	4.14354	3.80182	5.92894	6.40202	6.32335	166.905	0.00185516
	Msh6	S	63	4.0536	3.83273	4.31249	6.27112	6.34027	5.56299	98.1411	0.0103718
	Mycbp2	S	2823	4.13752	4.18639	4.02822	6.35137	6.16203	6.71253	195.555	0.00206372
	Mycbp2	S	2821	3.97516	4.21003	3.75402	6.35137	6.16203	6.71253	268.479	0.00329444
	Myo18a	S	728	4.27448	3.96986	3.84414	7.55457	7.47925	7.54833	3146.94	0.000297479
	Nab1	S	405	4.21235	4.52695	4.04984	6.73053	7.03945	6.65065	349.808	0.000452476
	Nab1	S	401	4.2223	3.99367	4.26268	6.73053	7.03945	6.65065	443.947	0.00128796
	Nab2	S	162	6.86429	4.32823	4.50048	7.7841	7.61531	7.30462	217.277	0.0314132
	Nab2	S	159	6.86429	4.18173	4.05185	7.7841	7.61531	7.30462	343.072	0.0336366
	Naca	T	161	3.89958	3.76731	4.52247	4.5939	6.73278	7.10159	120.125	0.039462
	Naip7	S	404	6.34219	4.39233	4.10598	7.12858	7.23471	7.0052	149.967	0.0343995
	Nckap5l	S	473	4.12174	4.43445	3.99988	7.1111	6.78992	7.20511	707.985	0.00157342
	Ndrg1	S	330	7.15027	7.4799	7.41341	7.62351	7.89631	8.0249	3.16506	0.0486373
	Ndrg1	S	333	7.15027	7.4799	7.41341	7.62351	7.89631	8.0249	3.16506	0.0486373
	Ndrg1	S	336	6.95298	7.31436	7.0743	7.5126	7.79173	7.7186	3.63436	0.0353284
	Ndrg1	S	2	3.65524	4.15545	4.1183	6.15594	7.1308	7.2081	716.611	0.000862619
	Nes	S	1521	7.50377	7.79451	7.83522	8.30612	8.24908	8.52381	4.4515	0.0318036
	Nes	S	1793	7.87778	8.14504	8.17935	8.71669	8.60045	8.84595	4.50445	0.0328663
	Nes	S	919	6.85698	6.98886	7.1444	7.69922	7.85408	8.09494	7.6913	0.00982278
	Nfatc1	S	199	4.61775	4.02803	4.35923	6.8375	6.79447	7.20894	409.229	0.00129036
	Nit1	Y	106	3.9164	4.08156	4.54185	6.23499	4.90476	6.08835	36.5396	0.0187097
	Nqo1	S	82	4.19581	4.06224	4.17402	7.44745	7.19974	6.98838	1169.06	0.000468429
	Nudt9	Y	321	4.14369	4.30559	4.90931	5.48805	6.9976	6.86237	99.192	0.00682622
	Numa1	S	1951	4.20096	4.36779	4.01921	7.1391	7.28802	6.94594	847.942	0.00028762
	Osbpl8	S	807	4.56364	3.81464	4.39894	7.27474	7.44672	7.4568	1360.44	0.00132007
	Osbpl8	S	808	4.29155	3.89498	4.41849	7.27474	7.44672	7.4568	1552.68	0.000624575
	Osbpl8	S	810	4.39654	3.97581	4.05929	7.27474	7.44672	7.4568	1773.67	0.000619635
	Pacs2	S	424	6.84149	6.8948	6.87362	7.242	7.6741	7.52923	4.09078	0.0390427
	Palm	T	141	4.28673	4.09887	3.6314	7.0677	6.81797	6.73462	737.508	0.000522183
	Parvb	S	8	3.66517	4.61459	4.01393	6.7295	7.08767	6.97013	677.964	0.000894751
	Pask	S	544	6.34842	6.44808	6.30605	6.89765	6.93072	6.79215	3.20619	0.0426705
	Pcm1	S	1777	4.07119	3.87841	4.00509	6.59671	4.3568	6.46857	66.4457	0.049583
	Pdcd4	S	94	7.75692	7.80825	7.30544	8.43595	8.22609	8.41642	5.44434	0.0453278
	Pde3b	S	296	4.2958	4.49322	4.21301	6.94774	7.24356	5.79485	212.834	0.00644854
	Pde4d	S	72	4.37532	4.18957	3.74746	6.6069	7.71709	4.49378	147.393	0.0488926
	Pdgfra	Y	849	4.47529	4.4279	4.08289	6.40178	5.96059	4.70583	22.9458	0.0229369
	Pdgfra	Y	754	3.92818	4.37104	4.53688	5.37122	5.72434	5.93267	24.9675	0.00441857
	Pdgfra	Y	742	4.55702	4.37945	3.98446	6.02376	5.6705	5.71458	31.3306	0.00457258
	Pdgfra	Y	613	4.41074	4.23631	3.78906	6.24149	6.27841	5.37326	65.9203	0.00237395
	Pdgfra	Y	768	4.20161	4.42994	3.86388	6.52635	6.02367	6.29163	130.439	0.00275025
	Pdgfra	Y	762	4.11391	4.32583	4.8569	6.54129	6.61705	6.57492	139.81	0.00203168
	Pdha1	S	293	7.36927	7.7058	7.62118	8.08721	8.2788	8.37084	4.78855	0.021813
	Pdha1	S	300	7.90508	7.92431	8.02887	8.52328	8.84349	8.76606	5.73049	0.0192603
	Pdha1	S	232	7.02457	7.10076	6.62749	7.94692	8.29996	7.94632	14.0215	0.0074537
	Pdlim2	S	199	7.88569	8.58223	8.54904	8.78761	8.98151	9.13041	4.24159	0.0461516
	Pdlim2	S	134	3.81985	4.36192	4.25276	6.74782	7.01517	6.99655	595.667	0.000441874
	Pdlim2	Y	302	5.06135	5.79504	5.55908	6.0161	6.34264	6.4664	6.35657	0.0334762
	Pds5b	S	1356	7.38809	7.47487	7.38775	8.02718	7.95458	8.03428	3.87651	0.0319083
	Peak1	T	1141	4.00785	6.29649	4.23917	6.75629	6.84464	6.57907	75.6536	0.0465553
	Pfkp	S	2	6.21564	6.40012	6.48291	6.96896	7.23142	7.33274	6.47864	0.0124343
	Pgm1	S	117	8.08316	8.25676	8.10772	8.5276	8.74391	8.65748	3.11734	0.0461273
	Phldb1	S	463	7.63117	7.672	7.80539	8.30357	8.16155	8.32424	3.63301	0.0365077
	Phldb1	S	472	6.97736	6.83429	6.95327	7.4389	7.45848	7.8323	4.51771	0.0350166
	Phldb1	S	431	7.00684	7.03959	7.31851	7.4831	7.92502	8.08559	5.12379	0.0284878
	Phldb1	S	223	4.37216	3.99138	4.44226	6.38174	6.19684	6.61539	134.706	0.000864601
	Pip5k1a	Y	128	4.27917	4.69273	4.57566	5.73863	5.71297	5.9102	18.6815	0.00800404
	Pitpnm1	S	621	4.2136	4.00369	4.42828	7.57077	7.68611	7.50943	2363.65	0.000499146
	Pitx1	S	48	4.4403	4.43457	4.11157	7.55225	7.01761	6.94606	696.885	0.000697728
	Pitx1	S	46	4.03348	4.08514	4.23463	7.55225	7.01761	6.94606	1132.99	0.00115094
	Plcb3	S	537	3.94907	4.0255	4.14068	4.6336	6.53281	6.59817	76.4032	0.0350602
	Plcg2	Y	371	4.25247	4.42756	3.77165	5.07356	5.99146	5.86136	31.0147	0.0157591
	Plec	S	4384	6.8103	6.71612	6.49797	7.36211	7.57056	7.04582	4.4809	0.0312846
	Plec	S	4388	6.8103	6.71612	6.49797	7.50732	7.69897	7.23396	6.38681	0.0165538
	Plec	S	4615	6.58186	6.68733	4.36832	7.69806	8.04413	7.62932	81.5335	0.0450346
	Plekhh2	S	457	4.0063	4.52595	4.35063	6.62644	6.32588	6.26423	129.189	0.00381475
	Pola2	T	127	4.35827	4.24798	4.07753	7.41759	7.50711	7.18551	1387.23	0.000272439
	Ppp1r12a	T	498	7.18784	7.16754	7.18214	7.76634	7.99794	7.67986	4.32059	0.0330554
	Prickle2	S	572	4.03788	4.31697	4.09276	6.39985	6.6118	6.15623	173.817	0.000884656
	Prickle2	S	754	3.99024	4.18624	4.20502	6.52358	6.83022	6.39848	286.369	0.000936296
	Prickle2	S	741	3.95223	4.15611	4.37415	6.53174	6.9398	6.46993	306.427	0.00157047
	Prkaa1	S	486	4.12631	3.92998	3.68479	6.75348	6.88892	6.56923	666.066	0.000477687
	Prkaa1	T	490	6.999	7.03743	6.94055	7.47145	7.61402	7.40006	3.18309	0.0448122
	Prkar2b	S	83	7.18917	6.86101	6.87537	7.78482	8.00713	7.97094	8.82634	0.019598
	Prkar2b	S	85	7.18917	6.86101	6.87537	7.78482	8.00713	7.97094	8.82634	0.019598
	Prkar2b	S	112	8.02852	7.3827	7.27108	8.51692	8.81891	8.58646	12.0225	0.032432
	Prpf4b	S	242	4.19106	4.11842	4.38089	6.22072	6.31814	6.57305	138.201	0.000830745
	Prpf4b	S	240	4.11569	3.95732	3.96519	6.22072	6.31814	6.57305	227.983	0.00114038
	Prune2	S	1682	4.09866	4.35247	4.36521	6.71735	6.77782	6.94999	349.093	0.000509004
	Prune2	S	1876	3.85343	3.99928	4.41991	6.32109	6.92818	6.88019	415.86	0.000905541
	Prune2	S	696	4.0785	4.12931	4.16111	6.4631	7.3673	7.00112	662.011	0.00151921
	Psip1	S	274	8.01524	8.19839	8.1584	8.52057	8.68736	8.70957	3.27458	0.0406103
	Psma1	S	110	4.29477	4.34376	4.14252	6.76356	6.76868	6.60385	282.932	0.000490703
	Ptpdc1	S	317	3.8639	4.06235	3.74032	7.04761	7.16802	6.91837	1431.56	0.000236655
	Pts	S	27	3.84976	4.20516	4.50373	6.63675	6.60859	6.50384	249.369	0.00210372
	Rab11fip2	S	150	4.08217	4.5182	4.45776	6.29764	6.22548	6.77921	120.613	0.00235093
	Rab31	S	35	4.58196	4.07164	4.41095	6.86668	7.23414	6.79895	409.016	0.00239624
	Rabgap1l	S	91	3.84926	4.5647	3.92848	7.02449	6.91686	6.85176	655.981	0.00148975
	Rai14	S	516	3.92362	4.1218	3.79928	7.19413	7.63721	6.92881	2019.05	0.00032692
	Ralgps2	S	261	4.0562	4.1254	3.6534	7.26121	6.80453	7.05134	1241.74	0.00090062
	Rap1gap2	S	400	6.30372	4.05741	4.22061	7.0584	6.75138	6.74403	97.8784	0.0329173
	Rapgef2	S	1094	4.37518	4.14797	4.51916	7.20977	7.24303	6.97174	622.412	0.000967537
	Rbm33	S	792	3.9149	4.57357	4.53254	7.59311	7.37829	7.29397	1206.31	0.00173054
	Ripor1	S	347	7.10622	7.28516	7.18331	7.8374	7.77779	7.74856	3.94778	0.0331055
	Ripor1	S	748	4.24413	4.36746	5.79137	7.08742	7.22928	6.81046	174.341	0.0233317
	Ripor1	S	41	4.15037	3.73197	4.25009	6.27536	6.49959	6.56463	252.572	0.00155929
	Rnf168	S	197	3.90805	4.40097	3.90008	6.76004	6.66049	6.51791	377.095	0.00109343
	Rock2	S	1137	4.18315	3.97502	4.0698	6.75852	6.86931	7.17411	721.094	0.000692781
	Rpl8	Y	133	4.65531	4.21877	4.2843	5.59888	5.62157	6.03453	23.2023	0.0103106
	Rprd2	T	707	3.89044	3.76201	4.1133	6.62201	4.37205	6.69355	94.1784	0.0422778
	Rsl1d1	S	408	4.3023	4.11743	4.3592	7.19085	6.84895	6.68385	444.878	0.000974039
	Rsl1d1	T	399	4.11857	4.31113	3.83423	7.19085	6.84895	6.68385	660.552	0.000728016
	Rsl1d1	T	407	3.67327	4.22135	3.96582	7.19085	6.84895	6.68385	900.34	0.00174463
	Scarf2	S	672	4.13201	4.67331	6.0971	6.87234	6.89436	7.22109	106.772	0.0167212
	Scarf2	S	640	4.43321	4.10501	6.46986	6.84201	6.92542	7.4529	117.692	0.0229617
	Scarf2	S	638	3.86986	4.45863	6.46986	6.84201	6.92542	7.4529	138.248	0.0248818
	Scarf2	S	636	4.12779	4.05923	6.46986	6.84201	6.92542	7.4529	154.105	0.0241698
	Scarf2	S	638	4.75815	3.95924	6.74828	7.58053	7.67071	7.74411	323.514	0.0334759
	Scarf2	S	640	3.95507	4.32449	6.74828	7.58053	7.67071	7.74411	452.73	0.032113
	Scarf2	S	483	4.34601	3.97533	4.21049	6.93801	7.09065	7.22442	807.39	0.000694231
	Scarf2	S	638	3.97028	4.38011	4.14361	7.2146	7.19538	6.94641	899.763	0.000586096
	Scarf2	T	801	4.00106	3.91216	4.51516	6.54115	6.3889	6.42442	203.563	0.00189816
	Scarf2	Y	615	4.30206	4.96979	5.83424	6.95425	7.04792	6.90032	85.5329	0.0111287
	Sfr1	S	99	4.33659	3.7578	4.00033	6.98151	6.52677	6.29809	372.007	0.000855486
	Sgms2	Y	59	4.48002	4.76219	6.18619	6.9623	6.87057	7.25752	77.1486	0.00974778
	Sh2b3	S	102	3.91184	4.15602	4.2471	6.72032	6.5811	6.6806	359.491	0.000776401
	Sh3gl1	S	288	4.20739	4.5263	4.31953	8.18741	8.45075	8.15286	8177.1	0.000131588
	Sik3	S	856	3.90015	6.72442	4.17974	6.97826	7.35509	7.16512	170.367	0.0452178
	Sipa1l1	S	1149	4.2789	4.13213	4.45	6.17703	6.08618	6.33291	81.6011	0.00103665
	Slc12a6	S	32	4.28501	4.38794	4.23983	6.9646	7.15711	6.88816	500.069	0.000388001
	Slc16a1	S	491	4.06491	4.42964	3.92786	6.70705	6.71622	6.66727	359.784	0.000846901
	Slc23a2	S	78	3.69888	4.23028	4.61466	7.61843	7.46719	7.53557	2286.25	0.00130573
	Slc23a2	S	81	4.11068	3.99179	4.17664	7.61843	7.46719	7.53557	2801.3	0.000193576
	Slc4a7	S	238	6.59949	7.03436	6.85466	7.20243	7.92294	7.33997	4.55979	0.0340781
	Slc7a2	S	645	4.42512	4.23371	3.9187	7.00552	7.13781	6.59411	524.771	0.000517519
	Slirp	S	105	3.81064	4.25386	4.24282	6.60043	6.84978	6.94809	497.729	0.000420532
	Slirp	T	104	3.93903	4.56803	3.85131	6.60043	6.84978	6.94809	478.604	0.0016195
	Snta1	S	187	4.10002	4.11087	6.6943	7.12117	6.86633	7.26707	130.755	0.0477999
	Snta1	S	183	4.17878	3.92376	4.0054	7.18958	6.87379	7.3154	1231.05	0.000394768
	Snta1	Y	169	4.46948	4.51902	5.84319	4.98002	6.10343	6.61818	9.04989	0.0473924
	Snx17	S	440	4.08289	4.40561	3.90086	6.30954	7.28319	6.45626	357.444	0.00127545
	Snx17	S	437	3.85091	4.08011	3.99379	6.30954	7.28319	6.45626	510.575	0.00172525
	Son	S	1935	4.09632	4.12564	4.36586	6.91761	6.64254	6.69768	360.304	0.000880878
	Son	S	1937	4.33903	4.05809	3.97557	6.91761	6.64254	6.69768	424.991	0.000436149
	Spp1	S	61	7.04698	6.93229	3.71796	7.93102	7.48479	4.2847	4.6533	0.0305809
	Spp1	S	283	6.8116	6.69428	6.55933	8.17415	7.69121	7.30008	10.7997	0.0159755
	Spp1	S	289	6.8116	6.69428	6.55933	8.17415	7.69121	7.30008	10.7997	0.0159755
	Spp1	S	162	4.58352	6.57232	4.09301	7.65232	7.4906	6.51609	136.999	0.0292573
	Spry4	S	126	4.00228	4.18823	4.17045	6.43001	7.31915	7.24186	752.814	0.00121236
	Sptbn1	Y	1171	4.32512	4.30607	6.67837	6.78763	6.46753	7.16781	50.6374	0.0316552
	Srgap3	S	858	4.01995	4.00626	4.42138	6.89954	7.14654	6.40554	465.599	0.00374444
	Stat5a	Y	694	4.44536	5.2739	4.26379	5.99334	5.76127	5.55895	12.8876	0.0305379
	Steap3	S	20	4.20417	4.0366	4.18065	6.70667	6.7994	6.50642	339.124	0.000802732
	Steap3	S	17	4.31219	4.3917	3.36537	6.70667	6.7994	6.50642	444.371	0.00183104
	Stim1	S	257	6.9183	6.61429	6.4987	7.4221	7.70118	7.29657	6.25442	0.0292899
	Stim2	S	719	6.87879	4.23672	3.97531	7.65072	7.38213	7.1273	227.218	0.038465
	Stx4	S	117	7.35042	7.15982	7.0503	7.87122	7.81848	7.8001	4.39629	0.0267002
	Sun2	S	120	4.09707	6.215	4.46916	6.82069	7.06771	6.83038	95.3202	0.0277027
	Synpo	S	134	4.47125	4.11025	4.23841	7.0271	7.70108	6.863	838.982	0.00258277
	Synpo	S	672	4.16862	4.01924	4.07852	7.34027	7.79382	6.80908	1681.13	0.00155693
	Tanc1	S	445	3.9558	4.15648	3.84555	7.38451	7.42113	7.36841	2543.35	0.00023299
	Tbc1d4	S	700	4.07405	4.22385	4.56346	6.63644	6.7197	6.63736	238.442	0.00118466
	Tcp1	Y	545	4.30671	4.45662	4.59025	4.86732	6.25253	6.04122	18.5849	0.0259347
	Tjp1	Y	1360	4.85237	4.32079	4.51947	6.07066	5.15028	6.39944	20.382	0.0173014
	Tmem106b	Y	51	5.9805	4.6183	4.60118	6.75301	6.61976	6.76115	44.1211	0.0164728
	Tmpo	S	158	6.87828	6.87388	6.76312	7.45024	7.48739	7.43566	4.16232	0.0257908
	Tmpo	S	158	6.85619	7.0017	6.92542	7.63418	7.7358	7.89175	6.70102	0.0139302
	Tmpo	S	155	4.34355	4.02336	4.21857	6.87826	6.59824	6.88357	390.417	0.000441011
	Tmpo	T	159	6.96348	6.87388	6.76312	7.45024	7.54017	7.43566	4.06005	0.0300562
	Tmpo	T	153	6.85619	7.0017	6.92542	7.68113	7.81221	7.89175	7.36651	0.01103
	Tmpo	T	163	4.34371	3.81024	4.18873	6.45177	6.91854	6.78227	401.144	0.00263701
	Tmpo	T	159	4.23508	3.94445	4.34791	7.7414	7.79384	7.85208	4168.28	0.000253202
	Tns2	S	97	3.89355	4.02478	4.10842	6.64936	7.13138	6.97589	812.758	0.00044606
	Tns2	Y	460	4.38279	4.5609	3.63819	6.89255	7.11186	6.98109	632.712	0.00186959
	Tns3	S	332	6.51154	5.77386	6.56373	7.52939	6.97045	7.4453	10.7646	0.0137759
	Tns3	Y	584	6.41064	6.38755	6.33865	7.53877	7.0506	7.00098	6.57416	0.0350382
	Tns3	Y	601	6.19113	6.04405	5.9521	7.08306	6.86835	6.72808	6.77223	0.0241071
	Tns3	Y	354	6.51154	5.77386	6.56373	7.52939	6.97045	7.4453	10.7646	0.0137759
	Tns3	Y	773	4.09883	5.89875	4.39513	7.05884	6.59919	6.86919	110.875	0.0242256
	Tns3	Y	849	5.507	4.27346	4.72541	7.44704	7.33326	7.39931	361.34	0.00207084
	Top1	Y	725	4.31005	4.67944	4.27567	5.93932	6.80985	6.98161	142.958	0.00340148
	Tpd52	Y	96	4.27923	4.38059	4.0319	4.88262	6.40505	6.18671	39.2844	0.0238112
	Traf1	S	63	4.3049	6.30532	4.74571	6.82093	7.37498	6.4516	58.058	0.0180627
	Tram2	S	332	4.07969	3.70259	4.00233	6.47033	4.27627	6.31812	57.5491	0.0406559
	Trex1	S	78	4.05902	3.95602	4.07596	6.50703	6.76463	6.32176	316.817	0.00112146
	Ttyh2	Y	432	4.15434	4.23437	3.84401	6.74211	6.63736	6.83871	459.007	0.000753882
	Uaca	S	575	4.922	3.57819	4.83389	6.45615	6.5902	5.96571	78.1015	0.0194698
	Ubtf	T	9	3.89298	4.12956	3.9602	6.35902	6.50537	6.34494	256.369	0.000532014
	Ugdh	T	474	6.13508	6.95189	7.13928	7.72726	7.94405	7.86649	12.7014	0.0231948
	Unc5b	S	517	4.27437	4.05787	6.42101	7.1384	6.95038	6.96358	125.807	0.0491735
	Unc5b	S	520	4.12337	4.17321	4.3355	7.39862	6.97926	7.02659	839.708	0.000793122
	Unc5b	S	517	4.49454	4.02448	3.843	7.39862	6.97926	7.02659	1033.12	0.000357105
	Unk	S	365	4.11575	4.31339	4.24524	7.02651	7.18693	7.19836	817.471	0.000298998
	Upf1	Y	863	5.57948	5.12387	4.27602	5.9998	6.14292	6.15837	12.801	0.049689
	Vcan	S	1626	3.98829	3.91875	4.1569	7.19155	6.74007	6.27861	519.314	0.00284211
	Vim	S	42	4.10424	4.45496	3.81059	6.59576	6.76367	6.31224	271.62	0.000588464
	Vim	S	29	4.1056	4.02166	3.7997	6.65812	6.3611	6.35778	304.332	0.0005828
	Vim	S	39	3.87649	4.13761	4.18782	6.59576	6.76367	6.31224	308.972	0.00133791
	Vim	S	339	4.15409	3.69573	4.04991	6.68351	6.72478	6.88619	628.421	0.000689882
	Vim	S	325	4.6218	4.10588	3.80962	6.85929	7.18861	6.97469	673.644	0.00218805
	Vim	S	54	3.85302	3.97349	4.4652	7.38673	7.06895	6.48536	764.029	0.00543337
	Vim	S	72	4.11914	3.9808	4.16348	7.14896	7.30669	7.37868	1549.89	0.000302461
	Vim	S	42	3.86766	4.20392	4.11062	7.78681	7.14554	6.96756	1734.74	0.00200387
	Vim	S	459	6.17459	6.59534	3.7481	9.20093	8.76394	8.38697	1896.42	0.0127731
	Vim	S	18	4.23366	3.81449	4.346	7.47775	7.60982	7.26745	2090.7	0.00100519
	Vim	S	39	4.19168	4.17618	4.30478	7.84142	7.99932	7.25756	2986.92	0.000954693
	Vim	S	56	3.83103	4.42211	4.03501	8.15915	7.06895	7.52441	3076.96	0.00380404
	Vim	S	51	4.30162	4.243	3.66994	8.15915	7.92158	7.52441	6264.12	0.000154405
	Vim	S	55	6.71383	4.05165	3.89755	9.82285	7.64717	9.12281	9475.41	0.0053547
	Vim	S	73	4.06911	4.40102	4.10286	8.62763	8.81141	8.33392	25118.3	0.00012279
	Vim	Y	30	4.30186	4.12013	4.65171	5.63074	5.64376	5.93936	23.9914	0.0050112
	Vim	Y	61	4.19439	4.16849	4.24094	7.11696	4.39776	7.23004	111.425	0.0489392
	Vim	Y	38	3.64938	4.43081	4.98491	4.77719	7.78554	7.53413	220.758	0.0137933
	Vim	Y	117	6.16766	4.03179	3.98774	8.07352	7.88373	7.63848	1368.3	0.00456659
	Vim	Y	53	4.46776	4.26032	4.00742	7.60211	7.80254	7.62526	2700.68	0.000267358
	Vti1b	Y	112	4.1657	4.34443	4.34602	4.66937	6.53743	6.82463	53.0999	0.0308591
	Zcchc24	S	65	4.23686	3.87298	4.16666	7.04746	7.03222	6.65669	660.627	0.00099421
	Zeb1	S	682	4.03909	3.95777	3.95293	7.13023	7.34508	7.35141	1960.21	0.000303148
	Znf768	S	86	4.22109	4.47846	4.19945	7.98668	7.63301	7.62286	2804.48	0.000479817
